# Supplementary material for: Metabolomics and transcriptomics strategies to reveal the mechanism of diversity of maize kernel color and quality
Source: BMC Genomics. 2023 Apr 12;24:194. doi: 10.1186/s12864-023-09272-x (PMC10091680; doi:10.1186/s12864-023-09272-x)
Supplement: Supplementary file 1 — Supplementary Material 1 [file 12864_2023_9272_MOESM1_ESM.xlsx]

## Sheet: file 1
Additional file 1. The detailed imformation of all metabolites classification and percentages in four varieties of corn kernels
Index	Q1 (Da)	Q3 (Da)	Molecular Weight (Da)	Formula	Ionization model	Compounds	Class I	Class II	CAS	cpd_ID	kegg_map
pme3200	74	57	73.097	C2H7N3	[M+H]+	1-methylguanidine	Nucleotides and derivatives	Nucleotides and derivatives	471-29-4	--	--
pme2292	89.11	72.08	88.1	C4H12N2	[M+H]+	Putrescine	Alkaloids	Phenolamine	110-60-1	C00134	ko00330,ko00472,ko00480,ko00960,ko01100,ko01110,ko02010
pme1987	88.05	71	89.048	C3H7NO2	[M-H]-	L-Alanine	Amino acids and derivatives	Amino acids and derivatives	56-41-7	C00041	ko00250,ko00270,ko00430,ko00450,ko00710,ko00970,ko01100,ko01200,ko01230,ko01502,ko02010,ko04122
mws4052	102.05	56.05	101.048	C4H7NO2	[M+H]+	1-Aminocyclopropane-1-carboxylic acid	Others	Others	22059-21-8	C01234	ko00270,ko01100,ko01110
pme3017	104.07	58	103.063	C4H9NO2	[M+H]+	2-Aminoisobutyric acid	Amino acids and derivatives	Amino acids and derivatives	62-57-7	C03665	--
pme3033	104.07	86	103.063	C4H9NO2	[M+H]+	N,N-Dimethylglycine	Amino acids and derivatives	Amino acids and derivatives	1118-68-9	C01026	ko00260,ko01100
pme3011	104.07	68.8	103.063	C4H9NO2	[M+H]+	γ-Aminobutyric acid	Organic acids	Organic acids	56-12-2	C00334	ko00250,ko00330,ko00410,ko00650,ko00760,ko01100
mws0576	103.04	59.1	104.047	C4H8O3	[M-H]-	3-Hydroxybutyrate	Organic acids	Organic acids	300-85-6	--	--
mws0890	104.04	74.02	105.043	C3H7NO3	[M-H]-	D-Serine	Amino acids and derivatives	Amino acids and derivatives	312-84-5	--	--
mws0255	112.05	95	111.043	C4H5N3O	[M+H]+	Cytosine	Nucleotides and derivatives	Nucleotides and derivatives	71-30-7	C00380	ko00240,ko01100
pme2122	112.09	95	111.08	C5H9N3	[M+H]+	Histamine	Amino acids and derivatives	Amino acids and derivatives	51-45-6	C00388	ko00340,ko01100,ko01110
pme0257	111.02	80	112.027	C4H4N2O2	[M-H]-	Uracil	Nucleotides and derivatives	Nucleotides and derivatives	66-22-8	C00106	ko00240,ko00410,ko00770,ko01100
pmf0585	116.07	70	115.063	C5H9NO2	[M+H]+	DL-Proline	Amino acids and derivatives	Amino acids and derivatives	609-36-9	C16435	--
pme0006	116.07	70.1	115.063	C5H9NO2	[M+H]+	L-Proline	Amino acids and derivatives	Amino acids and derivatives	147-85-3	C00148	ko00330,ko00332,ko00970,ko01100,ko01110,ko01230,ko02010
pme3193	116.04	74	117.043	C4H7NO3	[M-H]-	N-Acetylglycine	Amino acids and derivatives	Amino acids and derivatives	543-24-8	--	--
pme0066	116.1	74	117.054	C3H7N3O2	[M-H]-	Guanidineacetic acid	Amino acids and derivatives	Amino acids and derivatives	352-97-6	C00581	ko00260,ko00330,ko01100
pmb1096	118.07	91	117.058	C8H7N	[M+H]+	Indole	Alkaloids	Plumerane	120-72-9	C00463	ko00380,ko00400,ko00402,ko01100,ko01110
mws0191	118.09	59	117.079	C5H11NO2	[M+H]+	Betaine	Alkaloids	Alkaloids	107-43-7	C00719	ko00260,ko01100,ko02010
mws0256	118.09	72.1	117.079	C5H11NO2	[M+H]+	L-Valine	Amino acids and derivatives	Amino acids and derivatives	72-18-4	C00183	ko00280,ko00290,ko00460,ko00770,ko00966,ko00970,ko01100,ko01110,ko01210,ko01230,ko02010
pme0120	118.09	101	117.079	C5H11NO2	[M+H]+	5-Aminovaleric acid	Amino acids and derivatives	Amino acids and derivatives	660-88-8	C00431	ko00310,ko00330,ko01100
mws0192	117.02	73	118.027	C4H6O4	[M-H]-	Succinic acid	Organic acids	Organic acids	110-15-6	C00042	ko00020,ko00190,ko00250,ko00310,ko00350,ko00360,ko00620,ko00630,ko00640,ko00650,ko00760,ko00920,ko01100,ko01110,ko01200
mws0470	117.02	73	118.027	C4H6O4	[M-H]-	Methylmalonic acid	Organic acids	Organic acids	516-05-2	C02170	ko00240,ko00280,ko00640,ko01100
mws0147	117.06	59	118.063	C5H10O3	[M-H]-	3-Hydroxy-3-methyl butyric acid	Organic acids	Organic acids	625-08-1	--	--
mws0230	120.07	74	119.058	C4H9NO3	[M+H]+	L-(-)-Threonine	Amino acids and derivatives	Amino acids and derivatives	72-19-5	C00188	ko00260,ko00261,ko00290,ko00860,ko00970,ko01100,ko01110,ko01230,ko02010
mws0671	120.07	74.1	119.058	C4H9NO3	[M+H]+	L-Homoserine	Organic acids	Organic acids	672-15-1	C00263	ko00260,ko00270,ko00300,ko00920,ko01100,ko01110,ko01230
pmp001287	120.08	103.05	119.073	C8H9N	[M+H]+	N-Benzylmethylene isomethylamine	Alkaloids	Alkaloids	-	--	--
pme0195	120.02	62	121.02	C3H7NO2S	[M-H]-	L-Cysteine	Amino acids and derivatives	Amino acids and derivatives	52-90-4	C00097	ko00260,ko00270,ko00332,ko00430,ko00460,ko00480,ko00730,ko00770,ko00920,ko00970,ko01100,ko01110,ko01200,ko01230,ko04122
mws0628	121.03	92	122.037	C7H6O2	[M-H]-	4-Hydroxybenzaldehyde	Phenolic acids	Phenolic acids	123-08-0	C00633	ko01100
mws0133	123.06	79.9	122.048	C6H6N2O	[M+H]+	Nicotinamide	Others	Vitamin	98-92-0	C00153	ko00760,ko01100
pme0490	124.04	78	123.032	C6H5NO2	[M+H]+	Nicotinic acid	Others	Vitamin	59-67-6	C00253	ko00760,ko00960,ko01100,ko01110
mws0236	124.01	80	125.015	C2H7NO3S	[M-H]-	2-Aminoethanesulfonic acid	Organic acids	Organic acids	107-35-7	C00245	ko00430,ko00920,ko01100,ko02010
pmp001086	127.04	97	126.032	C6H6O3	[M+H]+	5-Hydroxymethylfurfural	Phenolic acids	Phenolic acids	67-47-0	C11101	--
mws0251	127.05	110	126.043	C5H6N2O2	[M+H]+	Thymine	Nucleotides and derivatives	Nucleotides and derivatives	65-71-4	C00178	ko00240,ko01100
mws0813	128.04	82	129.043	C5H7NO3	[M-H]-	5-Oxoproline	Amino acids and derivatives	Amino acids and derivatives	149-87-1	C01879	ko00480,ko01100
mws0263	128.04	82.03	129.043	C5H7NO3	[M-H]-	L-PyroglutamicAcid	Amino acids and derivatives	Amino acids and derivatives	98-79-3	--	--
Rfmb319	130.09	84.08	129.079	C6H11NO2	[M+H]+	Pipecolic acid	Amino acids and derivatives	Amino acids and derivatives	4043-87-2	--	--
pmb0501	131.13	114.1	130.122	C5H14N4	[M+H]+	Agmatine	Alkaloids	Phenolamine	306-60-5	C00179	ko00330,ko01100
mws0216	132.07	86	131.058	C5H9NO3	[M+H]+	Trans-4-Hydroxy-L-proline	Amino acids and derivatives	Amino acids and derivatives	51-35-4	C01157	ko00330,ko01100,ko02010
mws1570	132.07	73	131.058	C5H9NO3	[M+H]+	Cis-4-Hydroxy-D-proline	Amino acids and derivatives	Amino acids and derivatives	2584-71-6	C03440	ko00330,ko01100
mws0258	132.1	86	131.095	C6H13NO2	[M+H]+	L-Isoleucine	Amino acids and derivatives	Amino acids and derivatives	73-32-5	C00407	ko00280,ko00290,ko00460,ko00960,ko00966,ko00970,ko01100,ko01110,ko01210,ko01230,ko02010
pme0274	132.1	69	131.095	C6H13NO2	[M+H]+	6-Aminocaproic acid	Organic acids	Organic acids	60-32-2	C02378	ko01100
mws0227	132.1	86.2	131.095	C6H13NO2	[M+H]+	L-Leucine	Amino acids and derivatives	Amino acids and derivatives	61-90-5	C00123	ko00280,ko00290,ko00966,ko00970,ko01100,ko01110,ko01210,ko01230,ko02010
mws1587	132.1	86	131.095	C6H13NO2	[M+H]+	α-Aminocaproic acid	Amino acids and derivatives	Amino acids and derivatives	327-57-1	--	--
mws0473	131.03	87	132.042	C5H8O4	[M-H]-	2-Methylsuccinic acid	Organic acids	Organic acids	498-21-5	--	--
mws0001	133.06	74	132.054	C4H8N2O3	[M+H]+	L-Asparagine Anhydrous	Amino acids and derivatives	Amino acids and derivatives	70-47-3	C00152	ko00250,ko00460,ko00970,ko01100,ko01110,ko01230
mws0972	131.07	85	132.079	C6H12O3	[M-H]-	5-Hydroxyhexanoic acid	Organic acids	Organic acids	185956-02-9	--	--
mws0341	131.07	85	132.079	C6H12O3	[M-H]-	(S)-(-)-2-Hydroxyisocaproic acid	Organic acids	Organic acids	13748-90-8	--	--
pme2527	133	116	132.09	C5H12N2O2	[M+H]+	L-Ornithine	Amino acids and derivatives	Amino acids and derivatives	70-26-8	C00077	ko00220,ko00330,ko00472,ko00480,ko00998,ko00999,ko01100,ko01110,ko01210,ko01230,ko02010
mws0219	132.03	88	133.038	C4H7NO4	[M-H]-	L-AsparticAcid	Amino acids and derivatives	Amino acids and derivatives	56-84-8	C00049	ko00220,ko00250,ko00260,ko00261,ko00270,ko00300,ko00340,ko00410,ko00460,ko00710,ko00760,ko00770,ko00970,ko01100,ko01110,ko01200,ko01210,ko01230,ko02010
mws1709	133.01	71	134.022	C4H6O5	[M-H]-	Malic acid	Organic acids	Organic acids	636-61-3	--	--
pme0040	136.06	119	135.054	C5H5N5	[M+H]+	Adenine	Nucleotides and derivatives	Nucleotides and derivatives	73-24-5	C00147	ko00230,ko00908,ko01100
pmb0374	136.06	118.9	135.054	C5H5N5	[M+H]+	Aminopurine	Alkaloids	Alkaloids	452-06-2	--	--
mws0889	135.03	75.01	136.037	C4H8O5	[M-H]-	Threonate	Others	Saccharides and Alcohols	70753-61-6	--	--
pme0033	137.05	119	136.039	C5H4N4O	[M+H]+	Hypoxanthine	Nucleotides and derivatives	Nucleotides and derivatives	68-94-0	C00262	ko00230,ko01100
mws0146	138.05	78	137.048	C7H7NO2	[M+H]+	Nicotinic Acid Methyl Ester(Methyl Nicotinate)	Alkaloids	Alkaloids	93-60-7	--	--
mws1336	138.05	120	137.048	C7H7NO2	[M+H]+	4-Aminobenzoic acid	Phenolic acids	Phenolic acids	150-13-0	--	--
pme1738	138.08	95	137.071	C7H9N2O	[M+H]+	3-Carbamyl-1-methylpyridinium(1-Methylnicotinamide)	Others	Others	1005-24-9	C02918	ko00760,ko01100
pme1002	138.09	103	137.084	C8H11NO	[M+H]+	L-Tyramine	Amino acids and derivatives	Amino acids and derivatives	51-67-2	C00483	ko00350,ko00950,ko01100,ko01110
Hmgn001653	137.02	93.03	138.032	C7H6O3	[M-H]-	3,4-Dihydroxybenzaldehyde	Phenolic acids	Phenolic acids	139-85-5	--	--
pma2987	142.1	124.09	141.09	C6H11N3O	[M+H]+	Histidinol	Others	Others	501-28-0	C00860	ko00340,ko01100,ko01110,ko01230
pme3207	141.02	59	142.027	C6H6O4	[M-H]-	Trans,trans-Muconic acid	Organic acids	Organic acids	3588-17-8	--	--
pmb0764	144.05	113.2	143.04	C6H9NOS	[M+H]+	4-Methyl-5-thiazoleethanol	Others	Others	137-00-8	C04294	ko00730,ko01100
mws0103	146.06	91	145.053	C9H7NO	[M+H]+	Indole-3-carboxaldehyde	Alkaloids	Plumerane	487-89-8	C08493	--
pme0295	146.08	86	145.074	C6H11NO3	[M+H]+	4-Acetamidobutyric acid	Organic acids	Organic acids	3025-96-5	C02946	ko00330,ko01100
mws0567	146.09	87	145.085	C5H11N3O2	[M+H]+	4-Guanidinobutyric acid	Organic acids	Organic acids	463-00-3	C01035	ko00330,ko01100
mws0017	146.17	72.2	145.158	C7H19N3	[M+H]+	Spermidine	Alkaloids	Phenolamine	124-20-9	C00315	ko00330,ko00410,ko00480,ko00940,ko01100,ko02010
mws0208	145.05	101	146.058	C6H10O4	[M-H]-	Adipic Acid	Organic acids	Organic acids	124-04-9	C06104	ko01100
pme0193	147.08	84	146.069	C5H10N2O3	[M+H]+	L-Glutamine	Amino acids and derivatives	Amino acids and derivatives	56-85-9	C00064	ko00220,ko00230,ko00240,ko00250,ko00630,ko00910,ko00970,ko01100,ko01230,ko02010
pme0026	147.11	84	146.106	C6H14N2O2	[M+H]+	L-(+)-Lysine	Amino acids and derivatives	Amino acids and derivatives	56-87-1	C00047	ko00300,ko00310,ko00780,ko00960,ko00970,ko01100,ko01110,ko01210,ko01230,ko02010
mws1706	148.06	84	147.053	C5H9NO4	[M+H]+	Glutamic acid	Amino acids and derivatives	Amino acids and derivatives	617-65-2	--	--
pme0014	148.06	84	147.053	C5H9NO4	[M+H]+	L-Glutamic acid	Amino acids and derivatives	Amino acids and derivatives	56-86-0	C00025	ko00220,ko00250,ko00330,ko00332,ko00340,ko00430,ko00480,ko00630,ko00650,ko00660,ko00860,ko00910,ko00970,ko00998,ko01100,ko01110,ko01200,ko01210,ko01230,ko02010
mws1050	148.06	88	147.053	C5H9NO4	[M+H]+	O-Acetylserine	Amino acids and derivatives	Amino acids and derivatives	5147-00-2	C00979	ko00270,ko00908,ko00920,ko00998,ko01100,ko01110,ko01200,ko01230,ko04122
pmp001285	149.02	65.04	148.016	C8H4O3	[M+H]+	Phthalic anhydride	Phenolic acids	Phenolic acids	85-44-9	--	--
mws2213	147.05	77.01	148.052	C9H8O2	[M-H]-	Cinnamic acid	Phenolic acids	Phenolic acids	140-10-3	C00423	ko00130,ko00360,ko00940,ko00999,ko01100,ko01110
pme1210	150.06	61	149.051	C5H11NO2S	[M+H]+	L-Methionine	Amino acids and derivatives	Amino acids and derivatives	63-68-3	C00073	ko00270,ko00966,ko00970,ko01100,ko01110,ko01210,ko01230
mws0847	150.08	133	149.07	C6H7N5	[M+H]+	1-Methyladenine	Nucleotides and derivatives	Nucleotides and derivatives	5142-22-3	C02216	--
mws1499	149.05	59.01	150.053	C5H10O5	[M-H]-	D-(-)-Arabinose	Others	Saccharides and Alcohols	10323-20-3	--	--
mws0921	149.06	131	150.068	C9H10O2	[M-H]-	p-Coumaryl alcohol	Phenolic acids	Phenolic acids	3690-05-9	C02646	ko00940,ko01100,ko01110
pme1109	152.06	135	151.049	C5H5N5O	[M+H]+	Guanine	Nucleotides and derivatives	Nucleotides and derivatives	73-40-5	C00242	ko00230,ko01100
pme0256	151.03	151	152.033	C5H4N4O2	[M-H]-	Xanthine	Nucleotides and derivatives	Nucleotides and derivatives	69-89-6	C00385	ko00230,ko00232,ko01100,ko01110
mws0458	151.04	136	152.047	C8H8O3	[M-H]-	Vanillin	Phenolic acids	Phenolic acids	121-33-5	C00755	ko00999,ko01100,ko01110
Hmtp001106	153.05	77.04	152.047	C8H8O3	[M+H]+	Aquilegiolide	Others	Others	94481-79-5	--	--
Lmgp005274	153.05	125.06	152.047	C8H8O3	[M+H]+	4-Hydroxyphenylacetic Acid	Flavonoids	Flavonoid	-	--	--
mws0438	151.06	59	152.068	C5H12O5	[M-H]-	L-Arabitol	Others	Saccharides and Alcohols	7643-75-6	--	--
mws0437	151.06	71	152.068	C5H12O5	[M-H]-	D-Arabitol	Others	Saccharides and Alcohols	488-82-4	C01904	ko00040,ko01100
mws0213	151.06	71	152.068	C5H12O5	[M-H]-	Ribitol	Others	Saccharides and Alcohols	488-81-3	--	--
mws4002	154.09	137	153.079	C8H11NO2	[M+H]+	Dopamine hydrochloride	Alkaloids	Alkaloids	62-31-7	--	--
pmb3099	153.03	125	154.039	C4H11O4P	[M-H]-	Diethyl phosphate	Organic acids	Organic acids	598-02-7	C06608	--
mws0254	156.08	110	155.069	C6H9N3O2	[M+H]+	L-Histidine	Amino acids and derivatives	Amino acids and derivatives	71-00-1	C00135	ko00340,ko00410,ko00970,ko01100,ko01110,ko01230,ko02010
pme0128	159.08	88	160.085	C6H12N2O3	[M-H]-	D-Alanyl-D-Alanine	Amino acids and derivatives	Amino acids and derivatives	923-16-0	C00993	ko01100,ko01502
mws0005	161.11	144	160.1	C10H12N2	[M+H]+	Tryptamine	Alkaloids	Plumerane	61-54-1	C00398	ko00380,ko00901,ko01100,ko01110
mws1417	160.04	116	161.048	C9H7NO2	[M-H]-	Indole-3-carboxylic acid	Alkaloids	Plumerane	771-50-6	--	--
mws0102	160.04	116	161.048	C9H7NO2	[M-H]-	Indole-5-carboxylic acid	Alkaloids	Plumerane	1670-81-1	--	--
pme3382	160.06	98	161.069	C6H11NO4	[M-H]-	N-Acetylthreonine	Amino acids and derivatives	Amino acids and derivatives	17093-74-2	--	--
pmb0449	162.1	97.9	161.1	C6H11NO4	[M+H]+	2-Aminoadipic acid (L-Homoglutamic acid)	Amino acids and derivatives	Amino acids and derivatives	542-32-5	C00956	ko00300,ko00310,ko01100,ko01110,ko01210,ko01230
pme2914	161.05	99	162.053	C6H10O5	[M-H]-	3-Hydroxy-3-methylpentane-1,5-dioic acid	Amino acids and derivatives	Amino acids and derivatives	503-49-1	C03761	--
pmf0440	163.08	91.1	162.068	C10H10O2	[M+H]+	4-MethoxycinnaMaldehyde	Phenolic acids	Phenolic acids	1963-36-6	--	--
mws1478	163.12	130	162.116	C10H14N2	[M+H]+	Nicotine	Alkaloids	Alkaloids	54-11-5	C00745	ko00960,ko01110
pme2758	162.04	144	163.048	C5H9NO5	[M-H]-	4-Hydroxy-L-glutamic acid	Amino acids and derivatives	Amino acids and derivatives	3913-68-6	C03079	--
pme1439	165.05	119	164.047	C9H8O3	[M+H]+	p-Coumaric acid	Phenolic acids	Phenolic acids	501-98-4	C00811	ko00130,ko00350,ko00940,ko00950,ko00999,ko01100,ko01110
pme2529	163.2	101	164.069	C6H12O5	[M-H]-	1,5-Anhydro-D-glucitol	Others	Saccharides and Alcohols	154-58-5	C07326	--
mws1368	166.05	95	165.043	C8H7NO3	[M+H]+	Coixol	Alkaloids	Alkaloids	532-91-2	--	--
pme2617	166.05	102	165.046	C5H11NO3S	[M+H]+	Methionine sulfoxide	Amino acids and derivatives	Amino acids and derivatives	62697-73-8	--	--
pme3968	166.07	149.05	165.065	C6H7N5O	[M+H]+	7-Methylguanine	Nucleotides and derivatives	Nucleotides and derivatives	578-76-7	C02242	--
pme0021	166.09	120.08	165.07	C9H11NO2	[M+H]+	L-Phenylalanine	Amino acids and derivatives	Amino acids and derivatives	63-91-2	C00079	ko00360,ko00400,ko00460,ko00940,ko00960,ko00966,ko00970,ko01100,ko01110,ko01210,ko01230,ko02010
mws1712	166.09	77	165.079	C9H11NO2	[M+H]+	D-(+)-Phenylalanine	Amino acids and derivatives	Amino acids and derivatives	673-06-3	C02265	ko00360,ko01100
pme0281	165.02	121	166.027	C8H6O4	[M-H]-	Terephthalic acid	Phenolic acids	Phenolic acids	100-21-0	C06337	ko01100
mws0344	165.04	75	166.048	C5H10O6	[M-H]-	D-Xylonic acid	Organic acids	Organic acids	526-91-0	--	--
mws0851	143.11	143.11	166.097	C8H15NaO2	[M-Na]-	Sodium Valproate	Organic acids	Organic acids	1069-66-5	--	--
pmn001681	165.09	149.06	166.099	C10H14O2	[M-H]-	1-(4-Methoxyphenyl)-1-propanol	Phenolic acids	Phenolic acids	5349-60-0	--	--
pmc0274	167.1	121.1	166.1	C6H6N4S	[M+H]+	6-Methylmercaptopurine	Nucleotides and derivatives	Nucleotides and derivatives	50-66-8	C16614	--
Hmbp001276	169.05	65.03	168.042	C8H8O4	[M+H]+	Gallacetophenone	Others	Others	528-21-2	--	--
mws0028	167.03	108	168.042	C8H8O4	[M-H]-	Vanillic acid	Phenolic acids	Phenolic acids	121-34-6	C06672	--
pme1383	170.08	134.1	169.074	C8H11NO3	[M+H]+	Pyridoxine	Others	Vitamin	65-23-6	C00314	ko00750,ko01100
pme0181	170.09	124	169.085	C7H11N3O2	[M+H]+	1-Methylhistidine	Amino acids and derivatives	Amino acids and derivatives	332-80-9	C01152	ko00340,ko01100
pme0124	173.09	115.5	172.085	C7H12N2O3	[M+H]+	Glycyl-L-proline	Amino acids and derivatives	Amino acids and derivatives	704-15-4	--	--
mws0154	173.05	93	174.053	C7H10O5	[M-H]-	Shikimic acid	Organic acids	Organic acids	138-59-0	C00493	ko00400,ko01100,ko01110,ko01230
mws0260	175.12	116	174.112	C6H14N4O2	[M+H]+	L-(+)-Arginine	Amino acids and derivatives	Amino acids and derivatives	74-79-3	C00062	ko00220,ko00261,ko00330,ko00472,ko00970,ko00998,ko01100,ko01110,ko01230,ko02010
pme0008	176.1	113	175.096	C6H13N3O3	[M+H]+	L-Citrulline	Amino acids and derivatives	Amino acids and derivatives	372-75-8	C00327	ko00220,ko01100,ko01110,ko01230
Hmfn00531	175.02	87.01	176.032	C6H8O6	[M-H]-	L-Ascorbic acid	Others	Vitamin	50-81-7	C00072	ko00053,ko00480,ko01100,ko01110
pmb0774	177.1	160.3	176.095	C10H12N2O	[M+H]+	N-Hydroxy tryptamine	Others	Others	-	C17203	ko00380,ko01100
pme2836	178.09	160	177.079	C10H11NO2	[M+H]+	5-Hydroxytryptophol	Alkaloids	Plumerane	154-02-9	--	--
mws0875	179.05	76	178.041	C5H10N2O3S	[M+H]+	Cys-Gly	Amino acids and derivatives	Amino acids and derivatives	19246-18-5	C01419	ko00480,ko01100
pme2253	177.04	59	178.048	C6H10O6	[M-H]-	L-Gulonic-γ-lactone	Others	Saccharides and Alcohols	1128-23-0	C01040	ko00053,ko01100
pme1021	177.14	99	178.048	C6H10O6	[M-H]-	D-(+)-Glucono-1,5-lactone	Others	Saccharides and Alcohols	90-80-2	C00198	ko00030,ko01100,ko01110,ko01200
mws1200	177.06	145	178.063	C10H10O3	[M-H]-	Trans-4-Hydroxycinnamic Acid Methyl Ester	Phenolic acids	Phenolic acids	19367-38-5	--	--
pmf0284	177.06	162	178.063	C10H10O3	[M-H]-	Riboprine	Phenolic acids	Phenolic acids	7724-76-7	--	--
pmb2795	177	145	178.063	C10H10O3	[M-H]-	4-Methoxycinnamic acid	Phenolic acids	Phenolic acids	830-09-1	--	--
mws1195	179.07	147.1	178.063	C10H10O3	[M+H]+	Methyl p-coumarate	Phenolic acids	Phenolic acids	3943-97-3	--	--
pmb0786	180	162	179	C6H13NO5	[M+H]+	Glucosamine	Others	Saccharides and Alcohols	3416-24-8	C00329	ko00520,ko01100
mws2212	179.03	135	180.042	C9H8O4	[M-H]-	Caffeic acid	Phenolic acids	Phenolic acids	331-39-5	C01197	ko00940,ko01100,ko01110
pmn001682	179.03	135.05	180.042	C9H8O4	[M-H]-	Sorbic acid	Phenolic acids	Phenolic acids	110-44-1	--	--
pme0516	179.06	87	180.063	C6H12O6	[M-H]-	Inositol	Others	Saccharides and Alcohols	87-89-8	C00137	ko00052,ko00053,ko00562,ko01100,ko02010,ko04070
mws0198	179.06	71	180.063	C6H12O6	[M-H]-	D-(+)-Glucose	Others	Saccharides and Alcohols	50-99-7	C00031	ko00010,ko00030,ko00052,ko00500,ko00520,ko00901,ko01100,ko01110,ko02010,ko04933
mws0093	179.07	146	180.079	C10H12O3	[M-H]-	Coniferyl alcohol	Phenolic acids	Phenolic acids	458-35-5	C00590	ko00940,ko00998,ko01100,ko01110
mws0250	182.08	136.1	181.074	C9H11NO3	[M+H]+	L-(-)-Tyrosine	Amino acids and derivatives	Amino acids and derivatives	60-18-4	C00082	ko00130,ko00261,ko00350,ko00360,ko00400,ko00460,ko00730,ko00940,ko00950,ko00965,ko00966,ko00970,ko01100,ko01110,ko01210,ko01230
Hmtn001288	181.05	135.04	182.058	C9H10O4	[M-H]-	Methyl-(2,4-dihydroxyphenyl)acetate	Phenolic acids	Phenolic acids	-	--	--
mws1350	181.05	151	182.058	C9H10O4	[M-H]-	Syringic Aldehyde	Phenolic acids	Phenolic acids	134-96-3	--	--
pme2237	181.07	101	182.079	C6H14O6	[M-H]-	Dulcitol	Others	Saccharides and Alcohols	608-66-2	C01697	ko00052,ko01100
Lmyn000239	181.07	59.01	182.079	C6H14O6	[M-H]-	Cordycepic acid	Others	Saccharides and Alcohols	69-65-8	C00392	ko00051,ko01100,ko02010
mws0214	181.07	71	182.079	C6H14O6	[M-H]-	D-Sorbitol	Others	Saccharides and Alcohols	50-70-4	C00794	ko00051,ko00052,ko01100,ko02010
pme2596	184.06	148	183.053	C8H9NO4	[M+H]+	4-Pyridoxic acid	Others	Vitamin	82-82-6	C00847	ko00750,ko01100
pme2602	184	97	185.009	C3H8NO6P	[M-H]-	O-Phospho-L-serine	Amino acids and derivatives	Amino acids and derivatives	407-41-0	C01005	ko00260,ko00270,ko00970,ko00998,ko00999,ko01100,ko01200,ko01230
pmn001380	187.1	169.09	188.105	C9H16O4	[M-H]-	Eucommiol	Others	Others	55930-44-4	C17878	--
mws0237	187.1	125	188.105	C9H16O4	[M-H]-	Anchoic Acid	Organic acids	Organic acids	123-99-9	C08261	--
pme0122	189.12	126	188.116	C8H16N2O3	[M+H]+	N6-Acetyl-L-lysine	Amino acids and derivatives	Amino acids and derivatives	692-04-6	C02727	ko00310,ko01100
mws5041	189.12	86.1	188.116	C8H16N2O3	[M+H]+	Glycylisoleucine	Amino acids and derivatives	Amino acids and derivatives	19461-38-2	--	--
mws0736	189.12	86	188.116	C8H16N2O3	[M+H]+	N-Glycyl-L-leucine	Amino acids and derivatives	Amino acids and derivatives	869-19-2	C02155	--
pme3388	189.13	144	188.127	C7H16N4O2	[M+H]+	H-HomoArg-OH	Amino acids and derivatives	Amino acids and derivatives	156-86-5	C01924	--
pme0075	188.1	128	189.064	C7H11NO5	[M-H]-	N-Acetyl-L-glutamic acid	Amino acids and derivatives	Amino acids and derivatives	1188-37-0	C00624	ko00220,ko01100,ko01110,ko01210,ko01230
mws0193	190.12	127	189.111	C7H15N3O3	[M+H]+	L-Homocitrulline	Amino acids and derivatives	Amino acids and derivatives	1190-49-4	C02427	--
pme0278	191.1	128	190.095	C7H14N2O4	[M+H]+	2,6-Diaminooimelic acid	Amino acids and derivatives	Amino acids and derivatives	583-93-7	C00666	ko00300,ko01100,ko01110,ko01230
mws0597	190.05	146	191.058	C10H9NO3	[M-H]-	5-Hydroxyindole-3-acetic acid	Alkaloids	Plumerane	54-16-0	C05635	ko00380,ko01100
pmb2561	190.1	84	191.1	C7H13NO3S	[M-H]-	N-Acetylmethionine	Amino acids and derivatives	Amino acids and derivatives	65-82-7	C02712	--
mws0281	191.02	111	192.027	C6H8O7	[M-H]-	Citric Acid	Organic acids	Organic acids	77-92-9	C00158	ko00020,ko00250,ko00630,ko01100,ko01110,ko01200,ko01210,ko01230
Hmjp002337	193.04	133.03	192.033	C10H8O4	[M+H]+	Isoscopoletin (6-Hydroxy-7-Methoxycoumarin)	Lignans and Coumarins	Coumarins	776-86-3	--	--
mws0277	191.06	85	192.063	C7H12O6	[M-H]-	Kinic acid	Organic acids	Organic acids	77-95-2	C00296	ko00400,ko01100
pme2743	194.08	91	193.074	C10H11NO3	[M+H]+	N-Phenylacetylglycine	Amino acids and derivatives	Amino acids and derivatives	500-98-1	C05598	ko00360
pme3705	193.04	73	194.043	C6H10O7	[M-H]-	D-Glucoronic acid	Others	Saccharides and Alcohols	6556-12-3	C00191	ko00040,ko00053,ko00520,ko00562,ko01100
mws1213	193.04	73	194.043	C6H10O7	[M-H]-	Aldehydo-D-galacturonate	Organic acids	Organic acids	685-73-4	--	--
mws1354	193.05	133.8	194.058	C10H10O4	[M-H]-	Trans-ferulic acid	Phenolic acids	Phenolic acids	537-98-4	--	--
mws0014	193.05	134.01	194.058	C10H10O4	[M-H]-	Ferulic acid	Phenolic acids	Phenolic acids	1135-24-6	C01494	ko00940,ko01100,ko01110
pme0534	195.05	74.9	196.058	C6H12O7	[M-H]-	Gluconic acid	Others	Saccharides and Alcohols	526-95-4	C00257	ko00030,ko01100,ko01110,ko01200
mws0027	197.05	123	198.053	C9H10O5	[M-H]-	Syringic acid	Phenolic acids	Phenolic acids	530-57-4	C10833	--
mws0923	200.05	154.04	199.04	C9H10ClNO2	[M+H]+	L-2-chlorophenylalanine	Amino acids and derivatives	Amino acids and derivatives	103616-89-3	--	--
pme1419	164.07	104	199.043	C6H14ClNO2S	[M-Cl]+	L-Methionine methyl ester	Amino acids and derivatives	Amino acids and derivatives	2491-18-1	--	--
pmb2640	199.17	181	200.178	C12H24O2	[M-H]-	Lauric acid	Lipids	Free fatty acids	143-07-7	C02679	ko00061,ko01100
Lmzn002605	201.11	183.11	202.101	C10H18O4	[M-H]-	Sebacic acid	Organic acids	Organic acids	111-20-6	--	--
mws5037	203.14	86.1	202.132	C9H18N2O3	[M+H]+	Alanylleucine	Amino acids and derivatives	Amino acids and derivatives	1999-42-4	--	--
mws0018	203.22	83	202.216	C10H26N4	[M+H]+	Spermine	Alkaloids	Phenolamine	71-44-3	C00750	ko00330,ko00410,ko00480,ko01100
mws0282	203.08	116	204.09	C11H12N2O2	[M-H]-	L-Tryptophan	Amino acids and derivatives	Amino acids and derivatives	73-22-3	C00078	ko00260,ko00380,ko00400,ko00901,ko00966,ko00970,ko01100,ko01110,ko01210,ko01230
pme1261	206.14	76	205.131	C9H19NO4	[M+H]+	Pantothenol	Others	Saccharides and Alcohols	16485-10-2	C05944	ko00770
mws2125	166.98	78.7	205.938	C3H4KO6P	[M-K]-	Phosphoenolpyruvic acid	Organic acids	Organic acids	4265-07-0	--	--
mws1212	209.08	177.3	208.074	C11H12O4	[M+H]+	Methyl ferulate	Phenolic acids	Phenolic acids	2309-07-1	--	--
pmb2620	207.07	133.1	208.074	C11H12O4	[M-H]-	3,4-Dimethoxycinnamic acid	Phenolic acids	Phenolic acids	14737-89-4	--	--
pme3443	207.07	192	208.074	C11H12O4	[M-H]-	Sinapinaldehyde	Phenolic acids	Phenolic acids	4206-58-0	C05610	ko00940,ko01100,ko01110
mws0853	209.08	179	210.089	C11H14O4	[M-H]-	Sinapyl alcohol	Phenolic acids	Phenolic acids	537-33-7	C02325	ko00940,ko01100,ko01110
pme3151	213	97	214.016	C5H11O7P	[M-H]-	Deoxyribose 5-phosphate	Nucleotides and derivatives	Nucleotides and derivatives	102916-66-5	--	--
Hmln002597	193.05	161.02	216.04	C10H9NaO4	[M-Na]-	Sodium ferulate	Others	Others	-	--	--
pme0170	217.13	158	216.122	C8H16N4O3	[M+H]+	N-α-Acetyl-L-arginine	Amino acids and derivatives	Amino acids and derivatives	155-84-0	--	--
mws0677	219.11	160	218.106	C12H14N2O2	[M+H]+	N-Acetyl-5-hydroxytryptamine	Alkaloids	Alkaloids	1210-83-9	C00978	ko00380,ko01100
mws1337	220.12	202.1	219.111	C9H17NO5	[M+H]+	D-Pantothenic Acid	Others	Vitamin	79-83-4	C00864	ko00410,ko00770,ko01100,ko01110
pme1228	221.09	204	220.085	C11H12N2O3	[M+H]+	5-Hydroxy-L-tryptophan	Amino acids and derivatives	Amino acids and derivatives	56-69-9	C00643	ko00380,ko01100
pme2755	222	144	221.09	C8H15NO6	[M+H]+	N-Acetyl-D-glucosamine	Others	Saccharides and Alcohols	7512-17-6	C00140	ko00520,ko01100,ko02010
pme2773	223.07	134	222.067	C7H14N2O4S	[M+H]+	L-Cystathionine	Amino acids and derivatives	Amino acids and derivatives	56-88-2	C02291	ko00260,ko00270,ko01100,ko01110,ko01230
mws5042	223.11	120.09	222.1	C11H14N2O3	[M+H]+	Glycylphenylalanine	Amino acids and derivatives	Amino acids and derivatives	721-66-4	--	--
Hmgp005956	223.13	149.02	222.125	C13H18O3	[M+H]+	Dehydrovomifoliol	Terpenoids	Sesquiterpenoids	15764-81-5	--	--
Hmcp003852	223.21	207.03	222.198	C15H26O	[M+H]+	Elemol	Others	Others	639-99-6	--	--
mws0520	224.09	136	223.084	C11H13NO4	[M+H]+	N-Acetyl-L-tyrosine	Amino acids and derivatives	Amino acids and derivatives	537-55-3	--	--
mws4085	223.06	193	224.068	C11H12O5	[M-H]-	Sinapic acid	Phenolic acids	Phenolic acids	530-59-6	C00482	ko00940,ko01100,ko01110
pmp000452	225.15	85	224.141	C13H20O3	[M+H]+	Annuionone D	Others	Others	-	--	--
pme1194	228.1	112	227.091	C9H13N3O4	[M+H]+	Deoxycytidine	Nucleotides and derivatives	Nucleotides and derivatives	951-77-9	C00881	ko00240,ko01100,ko02010
mws0119	227.2	227.2	228.209	C14H28O2	[M-H]-	Myristic Acid	Lipids	Free fatty acids	544-63-8	--	--
mws2203	229	79	230.007	C5H11O8P	[M-H]-	Ribose-5-phosphate Barium Salt Hydrate	Organic acids	Organic acids	4300-28-1	--	--
pmb0490	235.14	147.04	234.137	C13H18N2O2	[M+H]+	p-Coumaroylputrescine	Alkaloids	Phenolamine	34136-53-3	C18326	ko00330,ko01100
pmb0962	235.1	118.3	234.158	C10H22N2O4	[M+H]+	Lysine butyrate	Amino acids and derivatives	Amino acids and derivatives	80407-71-2	--	--
pmp000254	237.11	149.06	236.105	C13H16O4	[M+H]+	Z-6-Hydroxy-7-methoxydihydroligustilide	Others	Others	-	--	--
mws4176	237.12	120.09	236.116	C12H16N2O3	[M+H]+	DL-Alanyl-DL-phenylalanine	Amino acids and derivatives	Amino acids and derivatives	1999-45-7	--	--
Lmhn003240	237.04	121.03	238.048	C11H10O6	[M-H]-	Benzoylmalic acid	Phenolic acids	Phenolic acids	-	--	--
pmn001320	237.08	163.04	238.084	C12H14O5	[M-H]-	1-O-p-Cumaroylglycerol	Phenolic acids	Phenolic acids	106055-11-2	--	--
pme0428	237.08	103	238.084	C12H14O5	[M-H]-	3,4,5-Trimethoxycinnamic acid	Phenolic acids	Phenolic acids	90-50-6	--	--
pmn001669	237.08	147	238.084	C12H14O5	[M-H]-	Methyl sinapate	Phenolic acids	Phenolic acids	20733-94-2	--	--
mws0221	241.03	152	240.024	C6H12N2O4S2	[M+H]+	L-(-)-Cystine	Amino acids and derivatives	Amino acids and derivatives	56-89-3	C00491	ko00270,ko01100,ko02010
pme2827	239	223	240.245	C16H32O	[M-H]-	Palmitaldehyde	Others	Others	629-80-1	C00517	ko00071
mws1383	243.09	145	242.08	C12H10N4O2	[M+H]+	Lumichrome	Alkaloids	Alkaloids	1086-80-2	C01727	ko00740
pme0264	243.1	127	242.09	C10H14N2O5	[M+H]+	Thymidine	Nucleotides and derivatives	Nucleotides and derivatives	50-89-5	C00214	ko00240,ko01100
mws0359	241.22	241.22	242.225	C15H30O2	[M-H]-	Pentadecanoic Acid	Lipids	Free fatty acids	1002-84-2	--	--
pme3732	244.09	112	243.086	C9H13N3O5	[M+H]+	Cytidine	Nucleotides and derivatives	Nucleotides and derivatives	65-46-3	C00475	ko00240,ko01100,ko02010
mws0248	243.06	110	244.07	C9H12N2O6	[M-H]-	Uridine	Nucleotides and derivatives	Nucleotides and derivatives	58-96-8	C00299	ko00240,ko01100,ko02010
mws0124	247.11	130	246.1	C13H14N2O3	[M+H]+	N-(3-Indolylacetyl)-L-alanine	Amino acids and derivatives	Amino acids and derivatives	57105-39-2	--	--
pme2563	249.06	128	250.062	C8H14N2O5S	[M-H]-	γ-Glu-Cys	Amino acids and derivatives	Amino acids and derivatives	636-58-8	C00669	ko00480,ko01100
pmb0323	251.14	163.04	250.132	C13H18N2O3	[M+H]+	N-Caffeoylputrescine	Alkaloids	Phenolamine	29554-26-5	C03002	--
pme3961	252.11	136	251.102	C10H13N5O3	[M+H]+	Deoxyadenosine	Nucleotides and derivatives	Nucleotides and derivatives	958-09-8	C00559	ko00230,ko01100,ko02010
mws1715	252.11	69	251.102	C10H13N5O3	[M+H]+	Cordycepin	Nucleotides and derivatives	Nucleotides and derivatives	73-03-0	C08431	--
mws0361	253.22	235.19	254.225	C16H30O2	[M-H]-	Palmitoleic Acid	Lipids	Free fatty acids	373-49-9	C08362	ko00061
pma3101	256.2	124.1	256.082	C11H14NO6+	[M+H]+	Nicotinate D-ribonucleoside	Others	Vitamin	17720-18-2	C05841	ko00760,ko01100
pmn001578	255.23	255.23	256.24	C16H32O2	[M-H]-	Hexadecanoic acid	Lipids	Free fatty acids	57-10-3	C00249	ko00061,ko00062,ko00071,ko00073,ko01040,ko01100,ko01212
mws0120	258.11	104.11	257.103	C8H20NO6P	[M+H]+	Choline alfoscerate	Lipids	PC	28319-77-9	--	--
pme1187	257.08	124	258.085	C10H14N2O6	[M-H]-	5-Methyluridine	Nucleotides and derivatives	Nucleotides and derivatives	1463-10-1	--	--
mws0866	259.02	97	260.03	C6H13O9P	[M-H]-	D-Glucose 6-phosphate	Others	Saccharides and Alcohols	56-73-5	C00092	ko00500,ko00562,ko00998,ko01100
pmb0896	265.15	177.05	264.147	C14H20N2O3	[M+H]+	N-Feruloylputrescine	Alkaloids	Phenolamine	501-13-3	C10497	ko00330,ko01100
pmb0952	265.1	122.1	265.1	C12H17N4OS+	[M+H]+	Thiamine	Others	Vitamin	-	C00378	ko00730,ko01100,ko02010,ko04122
pme1184	268.1	152	267.097	C10H13N5O4	[M+H]+	Deoxyguanosine	Nucleotides and derivatives	Nucleotides and derivatives	961-07-9	C00330	ko00230,ko01100,ko02010
pme0230	268.1	136.06	267.097	C10H13N5O4	[M+H]+	Adenosine	Nucleotides and derivatives	Nucleotides and derivatives	58-61-7	C00212	ko00230,ko01100,ko02010
pme2890	269.06	136	268.055	C8H16N2O4S2	[M+H]+	L-Homocystine	Amino acids and derivatives	Amino acids and derivatives	626-72-2	C01817	ko00270
mws1060	267.07	135	268.081	C10H12N4O5	[M-H]-	9-(β-D-Arabinofuranosyl)hypoxanthine	Nucleotides and derivatives	Nucleotides and derivatives	7013-16-3	--	--
mws0383	267.23	267.23	268.24	C17H32O2	[M-H]-	Cis-10-Heptadecenoic Acid	Lipids	Free fatty acids	29743-97-3	--	--
mws0362	269.25	269.24	270.256	C17H34O2	[M-H]-	Margaric Acid	Lipids	Free fatty acids	506-12-7	--	--
pme2960	273.08	153	272.068	C15H12O5	[M+H]+	Naringenin chalcone	Flavonoids	Chalcones	73692-50-9	C06561	ko00941,ko01100,ko01110
pme0376	271.06	151	272.068	C15H12O5	[M-H]-	Naringenin	Flavonoids	Dihydroflavone	480-41-1	C00509	ko00941,ko00943,ko01100,ko01110
pme3475	273.08	153	272.068	C15H12O5	[M+H]+	Butin	Flavonoids	Dihydroflavone	492-14-8	C09614	ko00941
mws0914	271.06	151	272.068	C15H12O5	[M-H]-	Pinobanksin	Flavonoids	Dihydroflavonol	548-82-3	C09826	ko00941
pme1712	275	257	276.132	C11H20N2O6	[M-H]-	L-Saccharopine	Amino acids and derivatives	Amino acids and derivatives	997-68-2	C00449	ko00300,ko00310,ko01100,ko01110,ko01230
pmb0508	277.17	147.04	276.159	C14H20N4O2	[M+H]+	p-Coumaroylagmatine	Alkaloids	Phenolamine	7295-86-5	C04498	ko00330,ko01100
mws1038	277.12	146	278.13	C11H22N2O4S	[M-H]-	(R)-Pantetheine	Others	Others	496-65-1	C00831	ko00332,ko00770
mws5035	279.17	120.08	278.163	C15H22N2O3	[M+H]+	Leucylphenylalanine	Amino acids and derivatives	Amino acids and derivatives	56217-82-4	--	--
pmb1650	279.2	149.4	278.2	C18H30O2	[M+H]+	Octadeca-11E,13E,15Z-trienoic acid	Lipids	Glycerol ester	25575-00-2	--	--
pmb0889	279.23	95.1	278.225	C18H30O2	[M+H]+	Punicic acid	Lipids	Free fatty acids	544-72-9	C08364	--
mws0366	277.22	277.22	278.225	C18H30O2	[M-H]-	γ-Linolenic Acid	Lipids	Free fatty acids	506-26-3	--	--
mws0629	281.11	166	280.106	C13H16N2O5	[M+H]+	Asp-phe	Amino acids and derivatives	Amino acids and derivatives	13433-09-5	--	--
YC512118	282.28	247.24	281.272	C18H35NO	[M+H]+	Octadecenoic amide	Others	Others	-	--	--
mws2623	281.25	281.25	282.256	C18H34O2	[M-H]-	11-Octadecanoic acid(Vaccenic acid)	Lipids	Free fatty acids	506-17-2	--	--
mws0396	281.25	281.25	282.256	C18H34O2	[M-H]-	Elaidic Acid	Lipids	Free fatty acids	112-79-8	--	--
pme1178	284.1	152	283.092	C10H13N5O5	[M+H]+	Guanosine	Nucleotides and derivatives	Nucleotides and derivatives	118-00-3	C00387	ko00230,ko01100,ko02010
pmn001729	282.11	119.05	283.121	C17H17NO3	[M-H]-	N-z-p-Coumaroyl tyramine	Alkaloids	Phenolamine	-	--	--
pmp000460	284.13	147	283.121	C17H17NO3	[M+H]+	N-cis-Paprazine	Alkaloids	Phenolamine	-	--	--
mws0668	283.07	151	284.076	C10H12N4O6	[M-H]-	Xanthosine	Nucleotides and derivatives	Nucleotides and derivatives	146-80-5	C01762	ko00230,ko00232,ko01100,ko01110,ko02010
Lmgn002843	285.05	199.04	286.048	C15H10O6	[M-H]-	2'-Hydroxyisoflavone	Flavonoids	Isoflavones	-	--	--
pmp000727	288.13	177.05	287.127	C15H17N3O3	[M+H]+	Feruloylhistamine	Alkaloids	Phenolamine	94848-18-7	--	--
mws0064	287.06	135	288.063	C15H12O6	[M-H]-	Eriodictyol	Flavonoids	Dihydroflavone	552-58-9	C05631	ko00941,ko01100,ko01110
pmb3081	289	97	290.004	C6H11PO11	[M-H]-	Glucarate O-Phosphoric acid	Others	Saccharides and Alcohols	-	--	--
pme3163	289	97	290.04	C7H15O10P	[M-H]-	D-Sedoheptuiose 7-phosphate	Others	Saccharides and Alcohols	2646-35-7	--	--
pmb0494	295.17	207.07	294.158	C15H22N2O4	[M+H]+	Sinapoylputrescine	Alkaloids	Phenolamine	70185-57-8	--	--
pma3606	295.2	179.2	294.219	C18H30O3	[M+H]+	9-Hydroxy-10,12,15-octadecatrienoic acid	Lipids	Glycerol ester	-	--	--
pmn001688	295.23	195.14	296.235	C18H32O3	[M-H]-	9S-Hyroxy-10E,12E-octadecadienoic acid	Lipids	Free fatty acids	-	--	--
pmb2778	295.23	277.3	296.235	C18H32O3	[M-H]-	9,10-EODE	Lipids	Free fatty acids	65167-83-1	--	--
Rfmb091	295.23	195.14	296.235	C18H32O3	[M-H]-	9-Hydroxy-10,12-octadecadienoic acid	Lipids	Free fatty acids	15514-85-9	--	--
pme1474	298.1	136	297.09	C11H15N5O3S	[M+H]+	5'-Deoxy-5'-(methylthio)adenosine	Nucleotides and derivatives	Nucleotides and derivatives	2457-80-9	C00170	ko00270,ko00908,ko01100
pmb0197	298.1	166.3	297.107	C11H15N5O5	[M+H]+	N2-methylguanosine	Nucleotides and derivatives	Nucleotides and derivatives	2140-77-4	--	--
pmf0297	297.32	183.1	298.324	C20H42O	[M-H]-	1-Eicosanol	Lipids	Glycerol ester	629-96-9	--	--
mws0058	299.06	284	300.063	C16H12O6	[M-H]-	Diosmetin	Flavonoids	Flavonoid	520-34-3	--	--
Lmhn004976	299.06	284.02	300.063	C16H12O6	[M-H]-	Aracarpene 2	Flavonoids	Isoflavones	-	--	--
Zmhp003514	301.07	286.05	300.063	C16H12O6	[M+H]+	6,7,8-Tetrahydroxy-5-methoxyflavone	Flavonoids	Flavonoid	-	--	--
Zmxn001997	299.08	137.02	300.084	C13H16O8	[M-H]-	Isosalicylic acid O-glycoside	Phenolic acids	Phenolic acids	-	--	--
Zmhn001926	299.08	137.02	300.084	C13H16O8	[M-H]-	Salicylic acid O-glycoside	Phenolic acids	Phenolic acids	-	--	--
Hmtn001302	299.08	137.02	300.085	C13H16O8	[M-H]-	Glucosyloxybenzoic acid	Phenolic acids	Phenolic acids	-	--	--
mws2367	299.11	119	300.121	C14H20O7	[M-H]-	Salidroside	Phenolic acids	Phenolic acids	10338-51-9	C06046	ko00350,ko01100
pmb3079	300.05	96.9	301.056	C8H16NO9P	[M-H]-	N-Acetyl-D-glucosamine 1-phosphate	Others	Others	-	C04256	--
mws0463	301.07	164	302.079	C16H14O6	[M-H]-	Hesperetin	Flavonoids	Dihydroflavone	520-33-2	C01709	ko00941
mws1033	303.09	153.02	302.079	C16H14O6	[M+H]+	Homoeriodictyol	Flavonoids	Dihydroflavone	446-71-9	--	--
mws1375	304.15	185.09	303.143	C12H21N3O6	[M+H]+	Nicotianamine	Amino acids and derivatives	Amino acids and derivatives	34441-14-0	--	--
pmb0496	307.18	177.05	306.169	C15H22N4O3	[M+H]+	N-Feruloylagmatine	Alkaloids	Phenolamine	-	C18325	ko00330,ko01100
pme1373	306.05	110	307.057	C9H14N3O7P	[M-H]-	2'-Deoxycytidine-5'-monophosphate	Nucleotides and derivatives	Nucleotides and derivatives	1032-65-1	C00239	ko00240,ko01100
pme1086	306.08	143	307.084	C10H17N3O6S	[M-H]-	Glutathione reduced form	Amino acids and derivatives	Amino acids and derivatives	70-18-8	C00051	ko00270,ko00480,ko01100,ko02010
pmb2601	307.1	161.1	308.09	C15H16O7	[M-H]-	7-hydroxycoumarin-O-rhamnoside	Lignans and Coumarins	Coumarins	-	--	--
pmb2855	307	145	308.122	C11H20N2O8	[M-H]-	L-Glutamine O-hexside	Amino acids and derivatives	Amino acids and derivatives	-	--	--
pmn001610	307.26	307.3	308.272	C20H36O2	[M-H]-	Eicosadienoic acid	Lipids	Free fatty acids	5598-38-9	C16525	ko01040
pmb2857	308.1	146.1	309.106	C11H19NO9	[M-H]-	L-Glutamic acid O-glycoside	Amino acids and derivatives	Amino acids and derivatives	-	--	--
mws0805	308.1	87.01	309.106	C11H19NO9	[M-H]-	N-Acetylneuraminic acid	Amino acids and derivatives	Amino acids and derivatives	131-48-6	--	--
pmb2789	309	209	310	C18H30O4	[M-H]-	13-HpOTrE(r)	Lipids	Glycerol ester	121107-97-9	--	--
Lmhn003074	309.06	193.05	310.069	C14H14O8	[M-H]-	Feruloylmalic acid	Phenolic acids	Phenolic acids	-	--	--
pmb2791	309.1	209.1	310.1	C18H30O4	[M-H]-	9-HpOTrE	Lipids	Glycerol ester	111004-08-1	--	--
pme3967	312.13	180	311.123	C12H17N5O5	[M+H]+	2-(Dimethylamino)guanosine	Nucleotides and derivatives	Nucleotides and derivatives	2140-67-2	--	--
pmb2804	311.1	171.3	312.1	C18H32O4	[M-H]-	13-HPODE	Lipids	Glycerol ester	33964-75-9	C04717	ko00591,ko01100
pmn001689	311.22	223.17	312.23	C18H32O4	[M-H]-	9-Hydroxy-12-oxo-10-octadecenoic acid	Lipids	Free fatty acids	-	--	--
pmf0397	311.3	183.1	312.303	C20H40O2	[M-H]-	Arachidic acid	Lipids	Glycerol ester	506-30-9	C06425	ko01040
pmp001255	314.14	177.05	313.131	C18H19NO4	[M+H]+	N-Trans-feruloyltyramine	Alkaloids	Phenolamine	66648-43-9	C02717	--
pmp001200	314.14	145	313.131	C18H19NO4	[M+H]+	Methoxy-N-Caffeoyltyramine	Alkaloids	Phenolamine	-	--	--
pmp001256	314.14	177.05	313.131	C18H19NO4	[M+H]+	N-Cis-feruloyltyramine	Alkaloids	Phenolamine	80510-09-4	--	--
pmp000002	315.09	300.06	314.079	C17H14O6	[M+H]+	Ladanein	Flavonoids	Flavonoid	10176-71-3	--	--
pmn001553	315.11	153.1	316.116	C14H20O8	[M-H]-	Cimidahurinine	Phenolic acids	Phenolic acids	142542-89-0	--	--
Hmtn001120	315.11	153.06	316.116	C14H20O8	[M-H]-	5-(2-Hydroxyethyl)-2-O-glucosylohenol	Phenolic acids	Phenolic acids	-	--	--
YC512119	318.3	256.26	317.293	C18H39NO3	[M+H]+	Phytosphingosine	Others	Others	554-62-1	--	--
mws0032	319.04	153	318.038	C15H10O8	[M+H]+	Myricetin	Flavonoids	Flavonols	529-44-2	C10107	ko00941,ko00944,ko01110
pmp001267	320.29	302.29	319.288	C21H37NO	[M+H]+	2-(Dodecylamino)-3-phenyl-1-propanol	Others	Others	-	--	--
mws0582	322.11	130	321.099	C11H19N3O6S	[M+H]+	S-(methyl)glutathione	Amino acids and derivatives	Amino acids and derivatives	2922-56-7	C11347	--
pmb0325	322.21	177.05	321.205	C17H27N3O3	[M+H]+	Feruloylspermidine	Alkaloids	Phenolamine	-	--	--
pme3174	324.06	112	323.052	C9H14N3O8P	[M+H]+	Cytidine 5'-monophosphate(Cytidylic acid)	Nucleotides and derivatives	Nucleotides and derivatives	63-37-6	C00055	ko00240,ko01100
pme3188	323.03	211	324.036	C9H13N2O9P	[M-H]-	Uridine 5'-monophosphate	Nucleotides and derivatives	Nucleotides and derivatives	58-97-9	C00105	ko00240,ko01100
pmf0359	325.09	163	324.084	C15H16O8	[M+H]+	Skimmin	Lignans and Coumarins	Coumarins	93-39-0	--	--
mws0983	326.31	62.06	325.298	C20H39NO2	[M+H]+	N-Oleoylethanolamine	Others	Others	111-58-0	--	--
HmLn002835	325.09	163.04	326.1	C15H18O8	[M-H]-	Cis-p-coumaric acid 4-O-glucoside	Others	Others	-	--	--
Zmhn001102	327.07	165.02	328.08	C14H16O8	[M-H]-	5,7-Dyhydroxy-1(3H)-isobenzofuran-one-O-glucoside	Others	Others	-	--	--
mws0884	328.05	134.2	329.053	C10H12N5O6P	[M-H]-	Cyclic AMP	Nucleotides and derivatives	Nucleotides and derivatives	60-92-4	C00575	ko00230,ko01100
Lmzp004885	331.08	315.05	330.074	C17H14O7	[M+H]+	Tricin	Flavonoids	Flavonoid	520-32-1	C10193	--
pmb3894	329.07	229.1	330.074	C17H14O7	[M-H]-	Di-O-methylquercetin	Flavonoids	Flavonols	2068-02-2	C01265	ko00944
pmp000004	331.08	316.06	330.074	C17H14O7	[M+H]+	Jaceosidin	Flavonoids	Flavonoid	18085-97-7	--	--
Zmhn001883	329.09	209.04	330.095	C14H18O9	[M-H]-	Vanillic acid glycoside	Phenolic acids	Phenolic acids	-	--	--
pmn001517	329.12	167	330.131	C15H22O8	[M-H]-	3,4,5-Trimethoxyphenyl-β-D-Glucopyranoside	Phenolic acids	Phenolic acids	-	--	--
pmn001694	329.23	229.15	330.241	C18H34O5	[M-H]-	9,10,13-Trihyroxy-11-octadecadienoic acid	Lipids	Free fatty acids	-	--	--
pmp001284	331.28	313.27	330.277	C19H38O4	[M+H]+	Glycerin Monopalmitate	Lipids	Glycerol ester	542-44-9	--	--
pme3184	332.08	136	331.068	C10H14N5O6P	[M+H]+	2'-Deoxyadenosine-5'-monophosphate	Nucleotides and derivatives	Nucleotides and derivatives	653-63-4	C00360	ko00230,ko01100
pmb0789	332.1	314.3	331.127	C14H21NO8	[M+H]+	Pyridoxine-5'-O-glucoside	Others	Vitamin	-	C03996	--
pmc0066	333.05	137.05	332.052	C10H13N4O7P	[M+H]+	2'-Deoxyinosine-5'-monophosphate	Nucleotides and derivatives	Nucleotides and derivatives	3393-18-8	C06196	ko00230
pmn001518	331.07	169.01	332.074	C13H16O10	[M-H]-	1-O-Galloyl-β-D-glucose	Phenolic acids	Phenolic acids	58511-73-2	--	--
mws0675	335.06	123	334.057	C11H15N2O8P	[M+H]+	β-Nicotinamide mononucleotide	Nucleotides and derivatives	Nucleotides and derivatives	1094-61-7	C00455	ko00760,ko01100
pmb0776	337.15	177.4	336.147	C20H20N2O3	[M+H]+	N-Feruloyl tryptamine	Alkaloids	Phenolamine	53905-13-8	--	--
pmb0382	339.09	177.2	338.079	C19H14O6	[M+H]+	O-Feruloyl 4-hydroxylcoumarin	Lignans and Coumarins	Coumarins	-	--	--
pmp000231	339.11	147.04	338.1	C16H18O8	[M+H]+	Trans-3-O-p-coumaric quinic acid	Phenolic acids	Phenolic acids	-	--	--
pmp000232	339.11	147.04	338.1	C16H18O8	[M+H]+	Cis-3-p-coumaric quinic acid	Phenolic acids	Phenolic acids	-	--	--
pme3311	339	97	340.12	C6H14O12P2	[M-H]-	D-Fructose-1,6-biphosphate	Others	Saccharides and Alcohols	-	--	--
Zmhn002242	341.09	281.07	342.095	C15H18O9	[M-H]-	Caffeoyl glucose	Phenolic acids	Phenolic acids	14364-08-0	C10433	--
mws1080	341.11	179	342.116	C12H22O11	[M-H]-	Galactinol	Others	Saccharides and Alcohols	3687-64-7	--	--
mws5038	341.11	89.02	342.116	C12H22O11	[M-H]-	Isomaltulose	Others	Saccharides and Alcohols	13718-94-0	--	--
mws1333	341.11	113	342.116	C12H22O11	[M-H]-	Melibiose	Others	Saccharides and Alcohols	585-99-9	C05402	ko00052,ko01100,ko02010
mws0264	341.11	119	342.116	C12H22O11	[M-H]-	D-(+)-TrehaloseAnhydrous	Others	Saccharides and Alcohols	99-20-7	--	--
pme0519	341.11	119	342.116	C12H22O11	[M-H]-	D-(+)-Sucrose	Others	Saccharides and Alcohols	57-50-1	--	--
mws0906	341.12	179	342.131	C16H22O8	[M-H]-	Coniferin	Phenolic acids	Phenolic acids	531-29-3	C00761	ko00940
pmb2211	343.3	240.7	342.288	C19H38N2O3	[M+H]+	Cocamidopropyl βine	Alkaloids	Alkaloids	4292-10-8	--	--
mws1474	345.1	284	344.09	C18H16O7	[M+H]+	5,7-Dihydroxy-3',4',5'-trimethoxyflavone	Flavonoids	Flavonoid	18103-42-9	C19807	--
pmp000786	345.1	330.07	344.09	C18H16O7	[M+H]+	Eupatorin	Flavonoids	Flavonoid	855-96-9	--	--
mws0609	344.04	150	345.047	C10H12N5O7P	[M-H]-	Guanosine 3',5'-cyclic monophosphate	Nucleotides and derivatives	Nucleotides and derivatives	7665-99-8	C00942	ko00230,ko01100
pmb0801	346.11	184.1	345.106	C14H19NO9	[M+H]+	4-Pyridoxic acid O-hexoside	Others	Vitamin	-	--	--
mws1002	345.06	330	346.069	C17H14O8	[M-H]-	Syringetin	Flavonoids	Flavonols	4423-37-4	C11620	ko00944
Lmgn002933	345.1	315.05	346.106	C18H18O7	[M-H]-	5,7-Dihydroxy-2',3',4'-trimethoxydihydroisoflavone	Flavonoids	Dihydroisoflavone	-	--	--
pmb0981	348.07	136	347.063	C10H14N5O7P	[M+H]+	Adenosine 5'-monophosphate	Nucleotides and derivatives	Nucleotides and derivatives	61-19-8	C00020	ko00230,ko00908,ko01100,ko01110
pma0633	349.26	204.3	348.253	C19H32N4O2	[M+H]+	N-p-Coumaroylspermine	Alkaloids	Phenolamine	130210-35-4	--	--
pmb3093	351.1	105.1	352.079	C16H16O9	[M-H]-	6,7-dihydroxycoumarin 7-O-quinic acid	Lignans and Coumarins	Coumarins	-	--	--
pmb0770	353.15	177.1	352.142	C20H20N2O4	[M+H]+	N-Feruloyl serotonin	Alkaloids	Phenolamine	68573-23-9	--	--
pmb0160	353.27	261.1	352.261	C21H36O4	[M+H]+	MAG(18:3)	Lipids	Glycerol ester	-	--	--
mws0178	353.09	191.01	354.095	C16H18O9	[M-H]-	Chlorogenic acid	Phenolic acids	Phenolic acids	327-97-9	C00852	ko00940,ko00941,ko00945,ko01110
pme1816	353.09	191	354.095	C16H18O9	[M-H]-	Neochlorogenic acid(5-O-Caffeoylquinic acid)	Phenolic acids	Phenolic acids	906-33-2	C17147	--
pmp000545	355.1	337.12	354.095	C16H18O9	[M+H]+	4-Caffeoylquinic acid	Phenolic acids	Phenolic acids	905-99-7	--	--
pmp001283	355.28	337.27	354.277	C21H38O4	[M+H]+	Glyceryl linoleate	Lipids	Glycerol ester	26545-74-4	--	--
pmb0890	355.28	263.3	354.277	C21H38O4	[M+H]+	MAG(18:2)	Lipids	Glycerol ester	-	--	--
Zmhn002422	355.1	193.05	356.11	C16H20O9	[M-H]-	Feruloyl glucose	Phenolic acids	Phenolic acids	-	C17759	--
pmb2363	357.3	265.3	356.293	C21H40O4	[M+H]+	MAG(18:1)	Lipids	Glycerol ester	-	--	--
pmb3107	359.1	182.1	360.106	C15H20O10	[M-H]-	Syringic acid O-glucoside	Phenolic acids	Phenolic acids	-	--	--
pmb0998	364.07	152.1	363.058	C10H14N5O8P	[M+H]+	Guanosine 5'-monophosphate	Nucleotides and derivatives	Nucleotides and derivatives	85-32-5	C00144	ko00230,ko01100
pmp001260	364.28	346.27	363.277	C22H37NO3	[M+H]+	N-(2-Hydroxyethyl)eicosapentaenoic acid	Lipids	Free fatty acids	-	--	--
pma0104	369.12	207.1	368.09	C20H16O7	[M+H]+	N-sinapoylhydroxycoumarin	Lignans and Coumarins	Coumarins	-	--	--
mws0179	367.1	190.9	368.111	C17H20O9	[M-H]-	Chlorogenic acid methyl ester	Phenolic acids	Phenolic acids	29708-87-0	--	--
pmb0752	369.12	177.1	368.111	C17H20O9	[M+H]+	3-O-Feruloyl quinic acid	Phenolic acids	Phenolic acids	1899-29-2	C02572	--
pmn001695	371.1	249.06	372.106	C16H20O10	[M-H]-	Trihydroxycinnamoylquinic acid	Phenolic acids	Phenolic acids	-	--	--
Hmgn004693	371.11	327.03	372.121	C20H20O7	[M-H]-	(8'R,7'S)-(-)-8-Hydroxy-α-conidendrin	Lignans and Coumarins	Lignans	-	--	--
mws0011	371.13	209	372.142	C17H24O9	[M-H]-	Syringin	Phenolic acids	Phenolic acids	118-34-3	C01533	ko00940
pmb0108	375.2	137.1	374.1	C19H18O8	[M+H]+	Feruloyl syringic acid	Phenolic acids	Phenolic acids	-	--	--
mws0232	377.15	243	376.138	C17H20N4O6	[M+H]+	Riboflavin	Others	Vitamin	83-88-5	C00255	ko00740,ko01100,ko01110,ko02010
pme3337	384.12	252	383.108	C14H17N5O8	[M+H]+	N6-Succinyl Adenosine	Nucleotides and derivatives	Nucleotides and derivatives	4542-23-8	--	--
pmn001318	383.11	219.06	384.121	C21H20O7	[M-H]-	1,3-O-Di-p-Coumaroyl glycerol	Phenolic acids	Phenolic acids	-	--	--
pme1286	385.13	250	384.122	C14H20N6O5S	[M+H]+	S-(5'-Adenosy)-L-homocysteine	Amino acids and derivatives	Amino acids and derivatives	979-92-0	C00021	ko00270,ko01100,ko01230
Zmhn002513	385.11	223.06	386.121	C17H22O10	[M-H]-	Isosinapic acid-hexoside	Phenolic acids	Phenolic acids	-	--	--
pmb2940	385.11	205	386.121	C17H22O10	[M-H]-	1-O-β-D-Glucopyranosyl sinapate	Phenolic acids	Phenolic acids	78185-48-5	--	--
pmp001052	408.19	211.1	390.153	C17H26O10	[M+NH4]+	Penstemonoside	Terpenoids	Monoterpenoids	81203-56-7	--	--
pmb0489	397.2	147.04	396.19	C19H28N2O7	[M+H]+	N-hexosyl-p-coumaroyl putrescine	Alkaloids	Phenolamine	-	--	--
pme2735	399.2	250	398.137	C15H22N6O5S	[M+H]+	S-Adenosylmethionine	Amino acids and derivatives	Amino acids and derivatives	29908-03-0	C00019	ko00261,ko00270,ko00330,ko00908,ko01100,ko01110,ko01230,ko04122
Lmhn002573	399.09	205.04	400.101	C17H20O11	[M-H]-	Sinapoylglucuronic acid	Phenolic acids	Phenolic acids	-	--	--
HJAP014	403.09	367.08	402.095	C20H18O9	[M+H]+	Apigenin-C-pentoside	Flavonoids	Flavonoid	-	--	--
pme3007	402.99	159	404.002	C9H14N2O12P2	[M-H]-	Uridine 5'-diphosphate	Nucleotides and derivatives	Nucleotides and derivatives	27821-45-0	C00015	ko00240,ko00908,ko01100
pmb3031	403.1	313.1	404.111	C20H20O9	[M-H]-	Tricin O-glycerol	Flavonoids	Flavonoid	-	--	--
pmb0500	411.19	177.05	410.184	C23H26N2O5	[M+H]+	N-p-Coumaroyl-N'-feruloylputrescine	Alkaloids	Phenolamine	380302-96-5	--	--
pmn001319	413.12	398.1	414.131	C22H22O8	[M-H]-	1-O-Feruloyl-3-O-p-Coumaroyl glycerol	Phenolic acids	Phenolic acids	-	--	--
Hmgp003664	417.12	381.1	416.11	C21H20O9	[M+H]+	Apigenin-C-rhamnoside	Flavonoids	Flavonoid	-	--	--
HJAP012	419.09	383.07	418.089	C20H18O10	[M+H]+	Luteolin-C-pentoside	Flavonoids	Flavonoid	-	--	--
Hmcn002743	417.15	181.04	418.162	C22H26O8	[M-H]-	Lirioresinol-A	Lignans and Coumarins	Lignans	21453-71-4	--	--
pmn001663	417.16	402.1	418.163	C22H26O8	[M-H]-	Syringaresinol	Lignans and Coumarins	Lignans	21453-69-0	C10889	--
mws2523	421.08	241.1	422.083	C12H23O14P	[M-H]-	Trehalose 6-phosphate	Others	Saccharides and Alcohols	4484-88-2	C00689	ko00500,ko01100
pmb0864	426.26	285.24	425.254	C19H40NO7P	[M+H]+	LysoPE 14:0	Lipids	LPE	-	--	--
mad1424	427.05	295.05	426.043	C17H14O13	[M+H]+	Ditartaroyl-hydroxylcoumarin	Phenolic acids	Phenolic acids	-	--	--
HmLn003729	425.2	263.06	426.21	C18H34O11	[M-H]-	Capsoside B	Others	Others	-	--	--
pme2117	426	159	427.029	C10H15N5O10P2	[M-H]-	Adenosine 5'-Diphosphate	Nucleotides and derivatives	Nucleotides and derivatives	58-64-0	C00008	ko00190,ko00195,ko00230,ko00908,ko01100,ko01110
Lmlp003201	433.11	283.06	432.105	C21H20O10	[M+H]+	5,7,4'-Trihydroxy-8-C-β-D-glucopyranosylflavone	Flavonoids	Flavonoid carbonoside	-	--	--
mws1434	431.1	311	432.106	C21H20O10	[M-H]-	Apigenin-6-C-glucoside (Isovitexin)	Flavonoids	Flavonoid carbonoside	29702-25-8	C01714	ko00944
pme0321	431.1	285	432.106	C21H20O10	[M-H]-	Kaempferol-7-O-rhamnoside	Flavonoids	Flavonols	20196-89-8	--	--
pmp000413	433.11	283.06	432.106	C21H20O10	[M+H]+	Genistein 8-C-glucoside	Flavonoids	Flavonoid carbonoside	66026-80-0	C10420	--
mws0919	431.1	285	432.106	C21H20O10	[M-H]-	Kaempferol-3-O-rhamnoside (Afzelin)(Kaempferin)	Flavonoids	Flavonols	482-39-3	C16911	ko00944
mws0048	431.1	311	432.106	C21H20O10	[M-H]-	Apigenin-8-C-Glucoside (Vitexin)	Flavonoids	Flavonoid carbonoside	3681-93-4	C01460	ko00941,ko00944
pmb0744	435.11	331.08	434.1	C24H18O8	[M+H]+	Tricin O-phenylformic acid	Flavonoids	Flavonoid	-	--	--
Zmhn003534	433.11	271.06	434.121	C21H22O10	[M-H]-	Naringenin-O-glucoside	Flavonoids	Flavonoid	-	--	--
mws1179	433.11	271	434.121	C21H22O10	[M-H]-	Naringenin-7-O-glucoside	Flavonoids	Dihydroflavone	529-55-5	--	--
pma0692	438.24	147.04	437.231	C25H31N3O4	[M+H]+	N(1),N(8)-Bis(p-coumaroyl)spermidine	Alkaloids	Phenolamine	114916-05-1	C21169	--
pmb0862	440.28	184.07	439.27	C20H42NO7P	[M+H]+	LysoPC 12:0	Lipids	LPC	20559-18-6	--	--
mws2221	441.08	169.02	442.09	C22H18O10	[M-H]-	Catechin gallate	Flavonoids	Flavanols	130405-40-2	--	--
mws1397	441.08	169	442.09	C22H18O10	[M-H]-	Epicatechin gallate	Flavonoids	Flavanols	1257-08-5	--	--
pmp000091	445.15	177.05	444.142	C23H24O9	[M+H]+	Glyceryl 1,3-diferulate	Phenolic acids	Phenolic acids	83008-46-2	--	--
pme1014	445.3	341.3	444.303	C31H40O2	[M+H]+	Menaquinone (K2)	Others	Vitamin	11032-49-8	C00828	ko00130,ko01100,ko01110
Hmpp003270	449.1	287.05	448.091	C21H20O11	[M+H]+	Luteolin-4'-O-β-D-glucoside	Flavonoids	Flavonoid	6920-38-3	--	--
mws0089	447.09	285.04	448.101	C21H20O11	[M-H]-	Kaempferol-7-O-glucosdie	Flavonoids	Flavonols	16290-07-6	--	--
mws0913	447.09	285	448.101	C21H20O11	[M-H]-	Kaempferol-3-O-galactoside (Trifolin)	Flavonoids	Flavonols	23627-87-4	C12626	ko00944
pme2459	449.11	287.2	448.101	C21H20O11	[M+H]+	Luteolin-7-O-glucoside(Cynaroside)	Flavonoids	Flavonoid	5373-11-5	C03951	ko00944
mws1608	447.09	357.1	448.101	C21H20O11	[M-H]-	Luteolin-6-C-glucoside (Isoorientin)	Flavonoids	Flavonoid carbonoside	4261-42-1	C01821	--
Lmlp003531	449.11	287.06	448.101	C21H20O11	[M+H]+	Luteolin-3'-O-β-D-glucoside	Flavonoids	Flavonoid	5154-41-6	--	--
mws2209	449.11	287.06	448.101	C21H20O11	[M+H]+	Kaempferol-3-O-glucoside (Astragalin)	Flavonoids	Flavonols	480-10-4	C12249	ko00944,ko01110
Lmtn002796	449.1	287.05	450.116	C21H22O11	[M-H]-	Aromadendrin 7-glucoside	Others	Others	-	--	--
pmp001277	454.29	313.28	453.286	C21H44NO7P	[M+H]+	3-{(2-Aminoethoxy)(hydroxy)phosphoryl]oxy}-2-hydroxypropyl palmitate	Alkaloids	Alkaloids	-	--	--
pmb0876	454.29	313.27	453.286	C21H44NO7P	[M+H]+	LysoPE 16:0	Lipids	LPE	53862-35-4	--	--
pmb0464	458.1	116.3	457.143	C16H27NO14	[M+H]+	Aspartic acid di-O-glucoside	Amino acids and derivatives	Amino acids and derivatives	-	--	--
mad2085	457.08	295.04	458.085	C22H18O11	[M-H]-	Caffeoyl-p-coumaroyltartaric acid	Phenolic acids	Phenolic acids	-	--	--
mws2220	457.08	169.02	458.085	C22H18O11	[M-H]-	Gallocatechin 3-O-gallate	Flavonoids	Flavanols	5127-64-0	--	--
mws0034	457.08	169	458.085	C22H18O11	[M-H]-	Epigallocatechin gallate	Flavonoids	Flavanols	989-51-5	C09731	--
Lmzn001894	461.07	285.04	462.08	C21H18O12	[M-H]-	Kaempferol-3-O-β-D-glucuronide	Flavonoids	Flavonols	-	--	--
Zmhn003191	461.11	341.06	462.116	C22H22O11	[M-H]-	Isoscoparin	Flavonoids	Flavonoid	20013-23-4	C05990	--
Lmmp004257	463.12	317.06	462.116	C22H22O11	[M+H]+	Methylquercetin rha	Flavonoids	Flavonols	-	--	--
pmp000579	463.12	301.07	462.116	C22H22O11	[M+H]+	Diosmetin-7-O-galactoside	Flavonoids	Flavonoid	-	--	--
Hmcp002539	463.12	317.06	462.116	C22H22O11	[M+H]+	Isorhamnetin-3-O-rhamnoside	Flavonoids	Flavonols	-	--	--
pmf0203	463.12	301.07	463.124	C22H23O11+	[M]+	Peonidin 3-O-glucoside	Flavonoids	Anthocyanins	68795-37-9	C12141	ko00942
mws0061	463.09	300	464.095	C21H20O12	[M-H]-	Quercetin-3-O-β-D-Galactoside (Hyperin)	Flavonoids	Flavonols	482-36-0	C10073	--
mws1329	463.09	300.7	464.095	C21H20O12	[M-H]-	Quercetin-7-O-Glucoside	Flavonoids	Flavonols	491-50-9	--	--
Lmdp003286	465.1	303.06	464.095	C21H20O12	[M+H]+	Isohyperoside	Flavonoids	Flavonols	35589-21-0	--	--
mws0091	463.09	300.03	464.095	C21H20O12	[M-H]-	Quercetin-3-O-β-D-glucoside(Isoquercitrin)	Flavonoids	Flavonols	482-35-9	C05623	ko00944,ko01100,ko01110
pmp001309	465.1	303.1	464.095	C21H20O12	[M+H]+	6-Hydroxykaempferol-7-O-glucoside	Flavonoids	Flavonols	-	--	--
Lmzp002365	465.14	303.09	464.131	C22H24O11	[M+H]+	Hesperetin-7-O-glucoside	Flavonoids	Flavonoid	31712-49-9	--	--
pme1598	463.12	301	464.132	C22H24O11	[M-H]-	Hesperetin 5-O-glucoside	Flavonoids	Dihydroflavonol	69651-80-5	--	--
pmd0130	468.31	184.07	467.301	C22H46NO7P	[M+H]+	LysoPC 14:0	Lipids	LPC	-	--	--
pmb0504	469.23	177.05	468.222	C21H32N4O8	[M+H]+	N-(4'-O-glycosyl)-feruloyl agmatine	Alkaloids	Phenolamine	-	--	--
pmn001705	471.35	471.35	472.355	C30H48O4	[M-H]-	3,24-Dihydroxy-17,21-semiacetal-12(13)oleanolic fruit	Terpenoids	Triterpene	-	--	--
Lmgp002501	474.16	312.11	473.153	C20H27NO12	[M+H]+	Dhurrin 6-Glucoside	Flavonoids	Flavonoid	-	--	--
pmb1912	474.17	327	473.166	C20H23N7O7	[M+H]+	10-Formyl-THF	Alkaloids	Alkaloids	2800-34-2	C00234	ko00670,ko00970,ko01100,ko01200
pmb0874	478.29	337.27	477.286	C23H44NO7P	[M+H]+	LysoPE 18:2	Lipids	LPE	-	--	--
Hmpp003242	479.11	317.06	478.101	C22H22O12	[M+H]+	Isorhamnetin-3-O-glucoside	Flavonoids	Flavonols	-	--	--
pmf0374	477.1	314	478.111	C22H22O12	[M-H]-	2,6-Dimethyl-7-octene-2,3,6-triol	Flavonoids	Flavonoid	5041-82-7	--	--
pmb0856	480.31	339.29	479.301	C23H46NO7P	[M+H]+	LysoPE 18:1	Lipids	LPE	-	--	--
pmp001280	480.31	339.29	479.301	C23H46NO7P	[M+H]+	3-{[(2-Aminoethoxy)(hydroxy)phosphoryl]oxy}-2-hydroxypropyl-9,12-octadecenoate	Alkaloids	Alkaloids	-	--	--
pmb2260	480.31	184.07	479.301	C23H46NO7P	[M+H]+	LysoPC 15:1	Lipids	LPC	-	--	--
pmb0880	482.32	341.31	481.317	C23H48NO7P	[M+H]+	LysoPE 18:0	Lipids	LPE	-	--	--
pmb2319	482.32	184.07	481.317	C23H48NO7P	[M+H]+	LysoPC 15:0	Lipids	LPC	-	--	--
Hmyn007081	481.25	245.04	482.262	C22H43O9P	[M-H]-	LysoPG(16:1)	Lipids	Glycerol ester	-	--	--
Hmyn007168	483.27	255.23	484.278	C22H45O9P	[M-H]-	LysoPG(16:0)	Lipids	Glycerol ester	-	--	--
Zmhn003565	489.1	285.04	490.111	C23H22O12	[M-H]-	Kaempferol-3-O-(6''-acetyl)-glucoside	Flavonoids	Flavonols	-	--	--
pmb0863	492.31	184.07	491.301	C24H46NO7P	[M+H]+	LysoPC 16:2	Lipids	LPC	-	--	--
Lmgp003546	493.13	331.08	492.127	C23H24O12	[M+H]+	4',5'-Dihydroxy-6,8-dimethoxyisoflavone-7-O-galactoside	Flavonoids	Isoflavones	-	--	--
Lmgp004829	493.13	331.08	492.127	C23H24O12	[M+H]+	5,7,4'-trihydroxy-6,8-dimethoxy isoflavone-7-O-galactosides	Flavonoids	Isoflavones	-	--	--
pmb0736	493.13	331	492.127	C23H24O12	[M+H]+	Tricin 7-O-Glucoside	Flavonoids	Flavonoid	32769-01-0	--	--
pmp001270	494.32	184.07	493.317	C24H48NO7P	[M+H]+	LysoPC 16:1	Lipids	LPC	-	--	--
pma0634	495.3	275.2	494.289	C28H38N4O4	[M+H]+	N1,N5-di-Trans-p-coumaroylspermine	Alkaloids	Phenolamine	-	--	--
pmd0132	496.34	184.07	495.332	C24H50NO7P	[M+H]+	LysoPC 16:0	Lipids	LPC	-	--	--
pmb0745	497.14	331.3	496.137	C26H24O10	[M+H]+	Tricin 4'-O-syringyl alcohol	Flavonoids	Flavonoid	-	--	--
pma0170	498.26	177.05	497.253	C27H35N3O6	[M+H]+	N',N''-Diferuloylspermidine	Alkaloids	Phenolamine	-	--	--
pme0500	503.16	323	504.169	C18H32O16	[M-H]-	D-(+)-Melezitose	Others	Saccharides and Alcohols	597-12-6	--	--
mws1589	503.16	179	504.169	C18H32O16	[M-H]-	Panose	Others	Saccharides and Alcohols	33401-87-5	C00713	--
pmb3045	505.1	329.1	506.106	C23H22O13	[M-H]-	Tricin 7-O-Glucuronide	Flavonoids	Flavonoid	-	--	--
pmb2406	510.36	184.07	509.348	C25H52NO7P	[M+H]+	LysoPC 17:0	Lipids	LPC	50930-23-9	--	--
Hmqp006235	516.3	184.07	515.297	C21H46N3O9P	[M+H]+	LysoPC 18:4	Lipids	LPC	-	--	--
pmn001382	515.12	353.09	516.127	C25H24O12	[M-H]-	Isochlorogenic acid A	Phenolic acids	Phenolic acids	2450-53-5	--	--
pmf0424	517.13	163.1	516.127	C25H24O12	[M+H]+	Isochlorogenic acid B	Phenolic acids	Phenolic acids	14534-61-3	--	--
pmp001279	518.32	459.25	517.313	C21H48N3O9P	[M+H]+	Bis(N,N-diethylethanaminium)-2-acetamido-1,5-anhydro-2-deoxy-1-[-hydroxy(phosphonato)methyl]-D-glucitol	Alkaloids	Alkaloids	-	--	--
pmb0865	518.32	184.07	517.317	C26H48NO7P	[M+H]+	LysoPC 18:3	Lipids	LPC	-	--	--
pmp001251	520.34	184.07	519.332	C26H50NO7P	[M+H]+	LysoPC 18:2	Lipids	LPC	-	--	--
pmp001281	522.36	184.07	521.348	C26H52NO7P	[M+H]+	LysoPC 18:1	Lipids	LPC	-	--	--
pmb3041	521.09	329.2	522.101	C23H22O14	[M-H]-	Tricin O-saccharic acid	Flavonoids	Flavonoid	-	--	--
pmd0136	524.37	184.07	523.364	C26H54NO7P	[M+H]+	LysoPC 18:0	Lipids	LPC	-	--	--
pmb3053	523.12	329.2	524.132	C27H24O11	[M-H]-	Tricin O-eudesmic acid	Flavonoids	Flavonoid	-	--	--
pmb0746	527.15	331	526.148	C27H26O11	[M+H]+	Tricin 4'-O-β-guaiacylglycerol	Flavonoids	Flavonoid	-	--	--
pmb2554	529.16	193.1	530.164	C23H30O14	[M-H]-	5-O-Feruloyl quinic acid glucoside	Phenolic acids	Phenolic acids	-	--	--
Lmhn003801	531.12	337.06	532.122	C25H24O13	[M-H]-	Feruloylsinapoyltartaric acid	Phenolic acids	Phenolic acids	-	--	--
pmb0654	535.14	481.1	534.137	C25H26O13	[M+H]+	Apigenin di-C,C-pentoside	Flavonoids	Flavonoid	-	--	--
pmb2228	538.39	184.07	537.379	C27H56NO7P	[M+H]+	LysoPC 19:0	Lipids	LPC	108273-88-7	--	--
pmp001274	542.32	483.25	541.317	C28H48NO7P	[M+H]+	2-Hydroxy-5,8,11,14,17-icosapentaenoyloxy]propyl-2-(trimethylammonio)ethyl phosphate	Alkaloids	Alkaloids	-	--	--
pmc0960	544.34	184.07	543.332	C28H50NO7P	[M+H]+	LysoPC 20:4	Lipids	LPC	-	--	--
pmp001282	544.34	485.27	543.333	C28H50NO7P	[M+H]+	Propyl2-(trimethylammonio)ethyl phosphate	Others	Others	-	--	--
pmd0146	548.37	184.07	547.364	C28H54NO7P	[M+H]+	LysoPC 20:2(2n isomer)	Lipids	LPC	-	--	--
pmp001114	549.16	531.15	548.153	C26H28O13	[M+H]+	Hesperetin C-malonylhexoside	Flavonoids	Flavonoid carbonoside	-	--	--
pmn001672	547.17	223.1	548.174	C23H32O15	[M-H]-	β-D-Furanofructosyl-α-D-(3-mustard acyl)glucoside	Phenolic acids	Phenolic acids	-	--	--
Hmyn007087	555.29	225	556.299	C25H49O11P	[M-H]-	LysoPI(P-16:0)	Lipids	Glycerol ester	-	--	--
Lmhn003802	561.13	337.06	562.132	C26H26O14	[M-H]-	Sinapoylsinapoyltartaric acid	Phenolic acids	Phenolic acids	-	--	--
pmb3032	561.12	329.1	562.132	C26H26O14	[M-H]-	Tricin O-malonyl rhamnoside	Flavonoids	Flavonoid	-	--	--
mws1292	565.16	409.09	564.123	C26H28O14	[M+H]+	Isoschaftoside	Flavonoids	Flavonoid carbonoside	52012-29-0	--	--
pmb2922	565.05	323.1	566.055	C15H24N2O17P2	[M-H]-	Uridine 5'-diphospho-D-glucose	Nucleotides and derivatives	Nucleotides and derivatives	133-89-1	C00029	ko00040,ko00052,ko00053,ko00240,ko00500,ko00520,ko00561,ko00908,ko01100
Lmgp004474	579.17	271.06	578.164	C27H30O14	[M+H]+	5,7,4'-trihydroxy isoflavone-7-O-galactoside-rhamnose	Flavonoids	Isoflavones	-	--	--
Rfmb26203	579.21	417.16	580.216	C28H36O13	[M-H]-	Syringaresinol-Hex	Lignans and Coumarins	Lignans	-	--	--
pmb0492	584.2	325	583.268	C34H37N3O6	[M+H]+	N',N'',N'''-p-Coumaroyl-cinnamoyl-caffeoyl spermidine	Alkaloids	Phenolamine	-	--	--
Hmgp003641	593.18	447.13	592.177	C28H32O14	[M+H]+	Chrysoeriol-C-rhamnoside-O-rhamnoside	Flavonoids	Flavonoid	-	--	--
pmp000591	593.19	447.13	592.179	C28H32O14	[M+H]+	Acacetin-7-O-rutinoside	Flavonoids	Flavonoid	480-36-4	--	--
pmb2936	591.17	367.2	592.179	C28H32O14	[M-H]-	Disinapoyl hexoside	Phenolic acids	Phenolic acids	-	--	--
Lmmp003217	595.14	287.06	594.137	C30H26O13	[M+H]+	Kaempferol-3-O-β-D-(6''-O-(E)-p-coumaroyl)glucopyranoside	Flavonoids	Flavonols	-	--	--
Lmbp003230	595.17	287.05	594.158	C27H30O15	[M+H]+	Kaempferol-3-O-neohesperidoside	Flavonoids	Flavonols	32602-81-6	--	--
mws1073	595.17	457.2	594.158	C27H30O15	[M+H]+	Apigenin 6,8-C-diglucoside	Flavonoids	Flavonoid	23666-13-9	--	--
pmp000593	595.17	449.1	594.158	C27H30O15	[M+H]+	Luteolin-7-O-rutinoside	Flavonoids	Flavonoid	3563-98-2	--	--
pmp001106	595.17	577.16	594.158	C27H30O15	[M+H]+	Vitexin-2-O-D-glucopyranoside	Flavonoids	Flavonoid carbonoside	-	--	--
pmp001079	595.17	449.1	594.158	C27H30O15	[M+H]+	Lonicerin	Flavonoids	Flavonoid	20633-84-5	C17557	--
Lmnp002413	595.17	449.11	594.159	C27H30O15	[M+H]+	Tetrahydroxyflavone-C-rhamnosyl-glucoside	Flavonoids	Flavonoid carbonoside	-	--	--
Lmmp000897	611.14	287.05	610.132	C30H26O14	[M+H]+	Gallocatechin-Gallocatechin	Flavonoids	Flavanols	-	--	--
Hmmp002336	611.16	303.04	610.148	C30H26O14	[M+H]+	Quercetin-O-feruloyl-Pentoside	Flavonoids	Flavonols	-	--	--
pmb0622	611.16	431.1	610.153	C27H30O16	[M+H]+	C-Hexosyl-luteolin O-hexoside	Flavonoids	Flavonoid carbonoside	-	--	--
pmn001583	609.15	300	610.153	C27H30O16	[M-H]-	Quercetin-3-O-robinobioside	Flavonoids	Flavonols	52525-35-6	--	--
pmb0624	611.16	431.3	610.153	C27H30O16	[M+H]+	6-C-Hexosyl-luteolin O-hexoside	Flavonoids	Flavonoid carbonoside	-	--	--
pmp000126	611.16	593.2	610.153	C27H30O16	[M+H]+	Luteolin-6,8-di-C-glucoside	Flavonoids	Flavonoid	29428-58-8	--	--
mws0059	609.15	301	610.153	C27H30O16	[M-H]-	Quercetin-3-O-rutinoside (Rutin)	Flavonoids	Flavonols	153-18-4	C05625	ko00944,ko01100,ko01110
mws0036	609.18	301	610.19	C28H34O15	[M-H]-	Hesperidin	Flavonoids	Dihydroflavone	520-26-3	C09755	--
mws4134	611.14	306.08	612.152	C20H32N6O12S2	[M-H]-	Oxidized Glutathione	Amino acids and derivatives	Amino acids and derivatives	121-24-4	--	--
Rfmb26201	621.22	417.16	622.226	C30H38O14	[M-H]-	Syringaresinol-aceGlu	Lignans and Coumarins	Lignans	-	--	--
Hmjp002999	625.17	317.08	624.162	C28H32O16	[M+H]+	Isorhamnetin-3-O-rutinoside (Narcissin)	Flavonoids	Flavonoid	604-80-8	--	--
Lmhp003217	625.17	317.06	624.169	C28H32O16	[M+H]+	2'-Hydoxy,5-methoxy Genistein-O-rhamnosyl-glucoside	Flavonoids	Isoflavones	-	--	--
Lmmp002963	625.18	317.06	624.169	C28H32O16	[M+H]+	Methylquercetin glu-rha	Flavonoids	Flavonols	-	--	--
Lmyn001226	625.14	301.06	626.149	C27H30O17	[M-H]-	Quercetin-3-O-β-D-sophoroside	Flavonoids	Flavonols	18609-17-1	C12667	ko00944
Hmgp003086	639.19	331.09	638.184	C29H34O16	[M+H]+	Tricin-O-rutinoside	Flavonoids	Flavonoid	-	--	--
pmb2653	649.1	145	650.227	C24H42O20	[M-H]-	D(+)-Melezitose O-rhamnoside	Others	Saccharides and Alcohols	-	--	--
pmp001289	653.13	301.1	652.128	C28H28O18	[M+H]+	Chrysoeriol-7-O-[β-D-glucuronopyranosyl-(1→2)-O-β-D-glucuronopyranoside]	Flavonoids	Flavonoid	-	--	--
pmb0716	655.19	330.9	654.18	C29H34O17	[M+H]+	Tricin di-O-hexoside	Flavonoids	Flavonoid	-	--	--
pmb0530	664.12	136.2	663.109	C21H27N7O14P2	[M+H]+	Nicotinic acid adenine dinucleotide	Nucleotides and derivatives	Nucleotides and derivatives	53-84-9	C00003	ko00190,ko00730,ko00760,ko01100
pmb2819	665.1	218.1	666.201	C27H38O19	[M-H]-	O-Caffeoyl maltotriose	Phenolic acids	Phenolic acids	-	--	--
mws1593	665.21	161	666.222	C24H42O21	[M-H]-	Maltotetraose	Others	Saccharides and Alcohols	34612-38-9	C02052	--
pmb0475	671.18	509	670.174	C29H34O18	[M+H]+	Gallic acid O-feruloyl-O-hexosyl-O-hexoside	Tannins	Tannin	-	--	--
pmp001275	672.42	331.29	671.409	C31H61O14N	[M+H]+	3-Hydroxypropyl palmitate glc-glucosamine	Alkaloids	Alkaloids	-	--	--
pmp001276	677.37	677.37	676.367	C33H56O14	[M+H]+	2,3-Dihydroxypropyl-9,12,15-octadecatrienoate-hexose-hexose	Lipids	Free fatty acids	-	--	--
pmp001271	679.39	263.24	678.383	C33H58O14	[M+H]+	2,3-Dihydroxypropyl-9,12-octadecadienoate-hexose-hexose	Lipids	Free fatty acids	-	--	--
Lmmn004145	675.41	397.14	679.419	C38H60O10	[M-H]-	3-O-(2-O-Acetyl-β-D-glucopyranosyl) oleanolic acid	Terpenoids	Triterpene	-	--	--
Hmgp002564	683.15	331.08	682.138	C29H30O19	[M+H]+	Tricin 7-O-Diglucuronoside	Flavonoids	Flavonoid	83097-44-3	--	--
pmf0287	686.1	339	687.149	C21H33N7O13P2S-2	[M-H]-	3'-dephospho-CoA	Nucleotides and derivatives	Nucleotides and derivatives	3633-59-8	C00882	ko00770,ko01100
pmb1312	689.21	331.2	688.2	C33H36O16	[M+H]+	Tricin 4'-O-(β-guaiacylglyceryl)ether 7-O-glucoside	Flavonoids	Flavonoid	-	--	--
pmb0738	699.19	331.1	698.185	C34H34O16	[M+H]+	Tricin 7-O-[sinapoyl]-glucoside	Flavonoids	Flavonoid	-	--	--
Lmzn001875	741.23	579.18	742.232	C33H42O19	[M-H]-	Narirutin 4'-glucoside	Flavonoids	Flavonoid	-	--	--
pme2651	742.1	620.1	743.075	C21H28N7O17P3	[M-H]-	NADP (Nicotinamide adenine dinucleotide phosphate)	Nucleotides and derivatives	Nucleotides and derivatives	53-59-8	C00006	ko00195,ko00480,ko00760,ko01100
Hmyp008441	762.48	184.07	761.481	C39H72NO11P	[M+H]+	PE(16:0/18:3+O3)	Lipids	Glycerol ester	-	--	--
