# Supplementary material for: Metabolomics and transcriptomics strategies to reveal the mechanism of diversity of maize kernel color and quality
Source: BMC Genomics. 2023 Apr 12;24:194. doi: 10.1186/s12864-023-09272-x (PMC10091680; doi:10.1186/s12864-023-09272-x)
Supplement: Supplementary file 2 — Supplementary Material 2 [file 12864_2023_9272_MOESM2_ESM.xlsx]

## Sheet: file 4
Additional file 4. The detailed imformation of the DAMs in R vs W and R vs Y.
Index	Q1 (Da)	Q3 (Da)	Molecular Weight (Da)	Formula	Ionization model	Compounds	Class I	Class II	W1	W2	W3	Y1	Y2	Y3	R1	R2	R3	P1	P2	P3	CAS	cpd_ID	kegg_map
pme2292	89.11	72.08	88.1	C4H12N2	[M+H]+	Putrescine	Alkaloids	Phenolamine	4044300	4785200	4220600	6111700	6281800	5851700	703600	779150	657750	19533000	17631000	16241000	110-60-1	C00134	ko00330,ko00472,ko00480,ko00960,ko01100,ko01110,ko02010
pme3011	104.07	68.8	103.063	C4H9NO2	[M+H]+	γ-Aminobutyric acid	Organic acids	Organic acids	620250	610000	601560	344690	312170	261660	745430	821380	729290	1699900	1621700	1498100	56-12-2	C00334	ko00250,ko00330,ko00410,ko00650,ko00760,ko01100
mws0576	103.04	59.1	104.047	C4H8O3	[M-H]-	3-Hydroxybutyrate	Organic acids	Organic acids	285370	194290	211400	230720	206690	233950	525840	633700	401700	2984900	2381300	2262500	300-85-6	--	--
mws0890	104.04	74.02	105.043	C3H7NO3	[M-H]-	D-Serine	Amino acids and derivatives	Amino acids and derivatives	167540	174460	182500	156800	159470	158430	61070	61691	62664	123710	114060	126570	312-84-5	--	--
mws0255	112.05	95	111.043	C4H5N3O	[M+H]+	Cytosine	Nucleotides and derivatives	Nucleotides and derivatives	30491	29011	36458	54375	58145	53595	60750	74486	61268	57008	71064	75713	71-30-7	C00380	ko00240,ko01100
pme2122	112.09	95	111.08	C5H9N3	[M+H]+	Histamine	Amino acids and derivatives	Amino acids and derivatives	18520	20159	18865	33927	34536	33291	7914.3	9616.3	9956.9	11775	13243	16952	51-45-6	C00388	ko00340,ko01100,ko01110
pme3193	116.04	74	117.043	C4H7NO3	[M-H]-	N-Acetylglycine	Amino acids and derivatives	Amino acids and derivatives	16213	15846	13688	4584.5	2315.7	6692.4	15504	17940	20991	4805	8701.4	9	543-24-8	--	--
mws0191	118.09	59	117.079	C5H11NO2	[M+H]+	Betaine	Alkaloids	Alkaloids	6553400	7062200	6584500	205630	200540	188590	1823100	2044800	2055200	444220	511960	458510	107-43-7	C00719	ko00260,ko01100,ko02010
mws0256	118.09	72.1	117.079	C5H11NO2	[M+H]+	L-Valine	Amino acids and derivatives	Amino acids and derivatives	13375000	13611000	14181000	5152000	5340500	5009700	1570200	1522100	1424300	8787600	6968500	7836600	72-18-4	C00183	ko00280,ko00290,ko00460,ko00770,ko00966,ko00970,ko01100,ko01110,ko01210,ko01230,ko02010
mws0147	117.06	59	118.063	C5H10O3	[M-H]-	3-Hydroxy-3-methyl butyric acid	Organic acids	Organic acids	313320	314850	346040	674890	649180	641260	156170	302800	200640	1096000	919650	906750	625-08-1	--	--
pmp001287	120.08	103.05	119.073	C8H9N	[M+H]+	N-Benzylmethylene isomethylamine	Alkaloids	Alkaloids	13804000	14587000	15287000	17091000	16207000	16192000	6526700	6120600	6707700	6279300	4788800	5063100	-	--	--
mws0813	128.04	82	129.043	C5H7NO3	[M-H]-	5-Oxoproline	Amino acids and derivatives	Amino acids and derivatives	18564	19605	23846	18653	15181	19548	9164.9	11192	9146.4	30398	28169	26243	149-87-1	C01879	ko00480,ko01100
Rfmb319	130.09	84.08	129.079	C6H11NO2	[M+H]+	Pipecolic acid	Amino acids and derivatives	Amino acids and derivatives	916070	958290	921000	4929300	5294300	4812500	7238100	7094600	7134400	1442100	1230700	1315500	4043-87-2	--	--
pmb0501	131.13	114.1	130.122	C5H14N4	[M+H]+	Agmatine	Alkaloids	Phenolamine	310080	321740	376800	502070	508350	450370	73688	100140	78965	588620	595850	605950	306-60-5	C00179	ko00330,ko01100
mws1570	132.07	73	131.058	C5H9NO3	[M+H]+	Cis-4-Hydroxy-D-proline	Amino acids and derivatives	Amino acids and derivatives	33114	27653	33401	54988	57453	41336	10783	8096.9	12934	57722	63141	65679	2584-71-6	C03440	ko00330,ko01100
mws0258	132.1	86	131.095	C6H13NO2	[M+H]+	L-Isoleucine	Amino acids and derivatives	Amino acids and derivatives	573080	518850	569470	346070	324760	358810	179810	189310	151110	410420	332250	263300	73-32-5	C00407	ko00280,ko00290,ko00460,ko00960,ko00966,ko00970,ko01100,ko01110,ko01210,ko01230,ko02010
pme0274	132.1	69	131.095	C6H13NO2	[M+H]+	6-Aminocaproic acid	Organic acids	Organic acids	3848900	4080100	4204600	1363800	1265500	1292400	401370	321000	331910	1604700	1426400	1392600	60-32-2	C02378	ko01100
mws0227	132.1	86.2	131.095	C6H13NO2	[M+H]+	L-Leucine	Amino acids and derivatives	Amino acids and derivatives	3197900	3368400	3422600	1416100	1487700	1555800	481410	450720	522190	1845600	1541000	1540100	61-90-5	C00123	ko00280,ko00290,ko00966,ko00970,ko01100,ko01110,ko01210,ko01230,ko02010
mws1587	132.1	86	131.095	C6H13NO2	[M+H]+	α-Aminocaproic acid	Amino acids and derivatives	Amino acids and derivatives	539240	551150	555920	340090	332830	373990	157020	188760	156310	405350	333040	311830	327-57-1	--	--
mws0001	133.06	74	132.054	C4H8N2O3	[M+H]+	L-Asparagine Anhydrous	Amino acids and derivatives	Amino acids and derivatives	3499900	3408200	3491900	5767200	6525600	6357500	31780000	34396000	35562000	9445900	10545000	9788700	70-47-3	C00152	ko00250,ko00460,ko00970,ko01100,ko01110,ko01230
mws0341	131.07	85	132.079	C6H12O3	[M-H]-	(S)-(-)-2-Hydroxyisocaproic acid	Organic acids	Organic acids	45681	43354	36362	26265	35784	36557	17528	22512	16292	22071	16948	20724	13748-90-8	--	--
pmb0374	136.06	118.9	135.054	C5H5N5	[M+H]+	Aminopurine	Alkaloids	Alkaloids	145170	186650	158550	165640	185780	181960	76888	77188	65848	335580	286480	213370	452-06-2	--	--
mws0146	138.05	78	137.048	C7H7NO2	[M+H]+	Nicotinic Acid Methyl Ester(Methyl Nicotinate)	Alkaloids	Alkaloids	385140	457080	635220	395630	373310	365150	103450	99084	117160	100140	100880	84059	93-60-7	--	--
pme1738	138.08	95	137.071	C7H9N2O	[M+H]+	3-Carbamyl-1-methylpyridinium(1-Methylnicotinamide)	Others	Others	18785	14974	15805	14511	12161	15163	23239	30885	35162	9	9	9	1005-24-9	C02918	ko00760,ko01100
pme1002	138.09	103	137.084	C8H11NO	[M+H]+	L-Tyramine	Amino acids and derivatives	Amino acids and derivatives	298590	404350	466800	15593	16386	14384	9	9	9	186820	135040	123040	51-67-2	C00483	ko00350,ko00950,ko01100,ko01110
pme0295	146.08	86	145.074	C6H11NO3	[M+H]+	4-Acetamidobutyric acid	Organic acids	Organic acids	123930	107770	135630	119900	136390	112120	49187	51265	42928	293360	253720	235700	3025-96-5	C02946	ko00330,ko01100
mws0017	146.17	72.2	145.158	C7H19N3	[M+H]+	Spermidine	Alkaloids	Phenolamine	102790	81890	101360	99357	103840	116140	36410	23517	24799	132170	159480	173660	124-20-9	C00315	ko00330,ko00410,ko00480,ko00940,ko01100,ko02010
mws0208	145.05	101	146.058	C6H10O4	[M-H]-	Adipic Acid	Organic acids	Organic acids	76217	77880	81225	103120	112340	99178	201880	191320	161130	51675	44265	36012	124-04-9	C06104	ko01100
mws1050	148.06	88	147.053	C5H9NO4	[M+H]+	O-Acetylserine	Amino acids and derivatives	Amino acids and derivatives	1350300	1241200	1214100	836620	810860	843260	372610	390470	429340	1971700	2176500	2036200	5147-00-2	C00979	ko00270,ko00908,ko00920,ko00998,ko01100,ko01110,ko01200,ko01230,ko04122
mws2213	147.05	77.01	148.052	C9H8O2	[M-H]-	Cinnamic acid	Phenolic acids	Phenolic acids	18317	24654	19930	15898	15550	14048	4895.1	4539.8	5284.1	7026.4	6164.9	5998.6	140-10-3	C00423	ko00130,ko00360,ko00940,ko00999,ko01100,ko01110
pme1210	150.06	61	149.051	C5H11NO2S	[M+H]+	L-Methionine	Amino acids and derivatives	Amino acids and derivatives	7132200	7147900	7961100	6131700	5840000	6681800	2519000	2553400	2739200	21065000	17375000	19085000	63-68-3	C00073	ko00270,ko00966,ko00970,ko01100,ko01110,ko01210,ko01230
mws0458	151.04	136	152.047	C8H8O3	[M-H]-	Vanillin	Phenolic acids	Phenolic acids	340670	353420	484470	407960	407430	336740	983260	1167300	860140	374640	360360	410310	121-33-5	C00755	ko00999,ko01100,ko01110
Hmtp001106	153.05	77.04	152.047	C8H8O3	[M+H]+	Aquilegiolide	Others	Others	143570	165360	159710	38323	32497	39001	81697	81327	75260	24993	16127	10934	94481-79-5	--	--
mws0254	156.08	110	155.069	C6H9N3O2	[M+H]+	L-Histidine	Amino acids and derivatives	Amino acids and derivatives	5943900	6415500	6341500	4528900	4411800	4449000	2870900	2921800	3006000	3881100	4298300	4385900	71-00-1	C00135	ko00340,ko00410,ko00970,ko01100,ko01110,ko01230,ko02010
pme0128	159.08	88	160.085	C6H12N2O3	[M-H]-	D-Alanyl-D-Alanine	Amino acids and derivatives	Amino acids and derivatives	4323.4	5913.4	4936.7	20031	18008	14025	4454	8367.2	7566.1	4891.8	6431.3	4296	923-16-0	C00993	ko01100,ko01502
mws0005	161.11	144	160.1	C10H12N2	[M+H]+	Tryptamine	Alkaloids	Plumerane	9	9	9	9	9	9	62199	61750	88213	276300	215500	249140	61-54-1	C00398	ko00380,ko00901,ko01100,ko01110
pmb0449	162.1	97.9	161.1	C6H11NO4	[M+H]+	2-Aminoadipic acid (L-Homoglutamic acid)	Amino acids and derivatives	Amino acids and derivatives	5043800	5186600	5097600	4148800	4429800	4044700	1913200	1745500	2051500	6224600	6128600	5689300	542-32-5	C00956	ko00300,ko00310,ko01100,ko01110,ko01210,ko01230
mws1478	163.12	130	162.116	C10H14N2	[M+H]+	Nicotine	Alkaloids	Alkaloids	188810	191750	230130	353870	326940	262820	649500	729080	510410	903860	918830	970690	54-11-5	C00745	ko00960,ko01110
pme1439	165.05	119	164.047	C9H8O3	[M+H]+	p-Coumaric acid	Phenolic acids	Phenolic acids	83481	66699	118450	70840	86394	68919	186690	177840	144670	102870	93747	87250	501-98-4	C00811	ko00130,ko00350,ko00940,ko00950,ko00999,ko01100,ko01110
mws1368	166.05	95	165.043	C8H7NO3	[M+H]+	Coixol	Alkaloids	Alkaloids	23222	20816	23252	29410	26181	27926	9	9	9	5467.2	9	5954.9	532-91-2	--	--
pme3968	166.07	149.05	165.065	C6H7N5O	[M+H]+	7-Methylguanine	Nucleotides and derivatives	Nucleotides and derivatives	192950	189330	167700	118790	119670	118860	80548	98016	82460	44257	59501	50664	578-76-7	C02242	--
pme0021	166.09	120.08	165.07	C9H11NO2	[M+H]+	L-Phenylalanine	Amino acids and derivatives	Amino acids and derivatives	21555000	22406000	24315000	27680000	25414000	25356000	9626300	9658600	9375100	9525300	6879100	7655200	63-91-2	C00079	ko00360,ko00400,ko00460,ko00940,ko00960,ko00966,ko00970,ko01100,ko01110,ko01210,ko01230,ko02010
mws1712	166.09	77	165.079	C9H11NO2	[M+H]+	D-(+)-Phenylalanine	Amino acids and derivatives	Amino acids and derivatives	721790	790040	810510	965340	861700	875950	283080	315610	285660	278520	210690	238670	673-06-3	C02265	ko00360,ko01100
pmn001681	165.09	149.06	166.099	C10H14O2	[M-H]-	1-(4-Methoxyphenyl)-1-propanol	Phenolic acids	Phenolic acids	6428.1	5952.2	9046.9	20282	12050	16966	14952	13175	15098	7810.1	14049	8760.8	5349-60-0	--	--
pmc0274	167.1	121.1	166.1	C6H6N4S	[M+H]+	6-Methylmercaptopurine	Nucleotides and derivatives	Nucleotides and derivatives	21836000	22788000	24585000	27568000	25945000	25898000	8901200	9558700	9140800	9527800	6950500	7490200	50-66-8	C16614	--
Hmbp001276	169.05	65.03	168.042	C8H8O4	[M+H]+	Gallacetophenone	Others	Others	92209	121880	146760	815060	800920	698100	1097300	1064900	757150	1485500	1374000	1530800	528-21-2	--	--
mws0028	167.03	108	168.042	C8H8O4	[M-H]-	Vanillic acid	Phenolic acids	Phenolic acids	35378	43610	49280	35414	37695	36222	76472	94154	70480	122750	108130	124620	121-34-6	C06672	--
pme1383	170.08	134.1	169.074	C8H11NO3	[M+H]+	Pyridoxine	Others	Vitamin	56518	57086	74790	45204	51028	41794	189220	175750	129410	86051	87980	119920	65-23-6	C00314	ko00750,ko01100
mws0154	173.05	93	174.053	C7H10O5	[M-H]-	Shikimic acid	Organic acids	Organic acids	18785	18239	19389	39056	34258	28380	8144.2	10977	6474	52112	47747	50990	138-59-0	C00493	ko00400,ko01100,ko01110,ko01230
mws0260	175.12	116	174.112	C6H14N4O2	[M+H]+	L-(+)-Arginine	Amino acids and derivatives	Amino acids and derivatives	2196300	2838200	2730900	1264800	1205600	1147300	2739300	2784000	3189500	4010900	4064300	4203500	74-79-3	C00062	ko00220,ko00261,ko00330,ko00472,ko00970,ko00998,ko01100,ko01110,ko01230,ko02010
pme0008	176.1	113	175.096	C6H13N3O3	[M+H]+	L-Citrulline	Amino acids and derivatives	Amino acids and derivatives	2322700	2232400	2292000	1925900	2228600	1988000	829370	872640	874260	4439200	4019200	4003200	372-75-8	C00327	ko00220,ko01100,ko01110,ko01230
Hmfn00531	175.02	87.01	176.032	C6H8O6	[M-H]-	L-Ascorbic acid	Others	Vitamin	21747	58879	38849	46843	34249	44370	9	9	9	9	9	9	50-81-7	C00072	ko00053,ko00480,ko01100,ko01110
pmb0774	177.1	160.3	176.095	C10H12N2O	[M+H]+	N-Hydroxy tryptamine	Others	Others	37742	35752	32573	13661	18014	11885	73566	90865	119380	186820	59339	68605	-	C17203	ko00380,ko01100
mws0875	179.05	76	178.041	C5H10N2O3S	[M+H]+	Cys-Gly	Amino acids and derivatives	Amino acids and derivatives	339970	312670	376010	175800	161870	182270	152380	160270	178330	327480	293590	234520	19246-18-5	C01419	ko00480,ko01100
mws2212	179.03	135	180.042	C9H8O4	[M-H]-	Caffeic acid	Phenolic acids	Phenolic acids	102900	49198	141070	55227	51596	54421	339780	356990	384550	534720	464490	373350	331-39-5	C01197	ko00940,ko01100,ko01110
pmn001682	179.03	135.05	180.042	C9H8O4	[M-H]-	Sorbic acid	Phenolic acids	Phenolic acids	71175	31357	77184	25913	30921	29370	233330	225800	255950	386990	329630	305290	110-44-1	--	--
mws0250	182.08	136.1	181.074	C9H11NO3	[M+H]+	L-(-)-Tyrosine	Amino acids and derivatives	Amino acids and derivatives	5250600	5653200	5363000	1369600	1468000	1350900	1410800	1428100	1533200	2257400	1915500	1935300	60-18-4	C00082	ko00130,ko00261,ko00350,ko00360,ko00400,ko00460,ko00730,ko00940,ko00950,ko00965,ko00966,ko00970,ko01100,ko01110,ko01210,ko01230
Hmtn001288	181.05	135.04	182.058	C9H10O4	[M-H]-	Methyl-(2,4-dihydroxyphenyl)acetate	Phenolic acids	Phenolic acids	36895	30200	25835	7674.1	5668.4	5603.1	3839.4	3855.4	3931.2	10327	13809	11540	-	--	--
pme2237	181.07	101	182.079	C6H14O6	[M-H]-	Dulcitol	Others	Saccharides and Alcohols	742000	679020	615500	940720	838390	812760	1701300	1583000	1536500	1196200	1182800	1151700	608-66-2	C01697	ko00052,ko01100
Lmyn000239	181.07	59.01	182.079	C6H14O6	[M-H]-	Cordycepic acid	Others	Saccharides and Alcohols	824680	746060	702060	958670	960660	855820	1884000	1629800	1657800	1299500	1175100	1220800	69-65-8	C00392	ko00051,ko01100,ko02010
mws0214	181.07	71	182.079	C6H14O6	[M-H]-	D-Sorbitol	Others	Saccharides and Alcohols	651720	654240	592350	839420	838320	748770	1582100	1411500	1337000	1086100	1073300	1075900	50-70-4	C00794	ko00051,ko00052,ko01100,ko02010
pme2596	184.06	148	183.053	C8H9NO4	[M+H]+	4-Pyridoxic acid	Others	Vitamin	168460	195830	203490	176060	199670	177010	967180	1040100	874340	159090	177350	169850	82-82-6	C00847	ko00750,ko01100
pme2602	184	97	185.009	C3H8NO6P	[M-H]-	O-Phospho-L-serine	Amino acids and derivatives	Amino acids and derivatives	82492	43911	63318	90255	102240	121980	33472	35533	56151	23534	22238	37653	407-41-0	C01005	ko00260,ko00270,ko00970,ko00998,ko00999,ko01100,ko01200,ko01230
pme0122	189.12	126	188.116	C8H16N2O3	[M+H]+	N6-Acetyl-L-lysine	Amino acids and derivatives	Amino acids and derivatives	2394900	2833100	2506100	1318300	1558900	1337100	571960	558350	569440	2041400	1781200	1522500	692-04-6	C02727	ko00310,ko01100
mws5041	189.12	86.1	188.116	C8H16N2O3	[M+H]+	Glycylisoleucine	Amino acids and derivatives	Amino acids and derivatives	87427	92075	99475	69838	66117	67313	38501	40288	35718	81964	61304	58920	19461-38-2	--	--
mws0736	189.12	86	188.116	C8H16N2O3	[M+H]+	N-Glycyl-L-leucine	Amino acids and derivatives	Amino acids and derivatives	111340	133900	125640	93118	94801	80702	48430	45908	49881	101430	76025	74020	869-19-2	C02155	--
pme0075	188.1	128	189.064	C7H11NO5	[M-H]-	N-Acetyl-L-glutamic acid	Amino acids and derivatives	Amino acids and derivatives	204910	150950	169350	137740	145520	168200	60317	70194	64575	38284	48650	42021	1188-37-0	C00624	ko00220,ko01100,ko01110,ko01210,ko01230
mws0193	190.12	127	189.111	C7H15N3O3	[M+H]+	L-Homocitrulline	Amino acids and derivatives	Amino acids and derivatives	613390	569840	539790	388240	484880	450470	101280	91550	85798	440060	404680	393470	1190-49-4	C02427	--
pme0278	191.1	128	190.095	C7H14N2O4	[M+H]+	2,6-Diaminooimelic acid	Amino acids and derivatives	Amino acids and derivatives	26678	24958	25904	32103	42550	31261	125110	147340	166520	53626	51361	45484	583-93-7	C00666	ko00300,ko01100,ko01110,ko01230
pmb2561	190.1	84	191.1	C7H13NO3S	[M-H]-	N-Acetylmethionine	Amino acids and derivatives	Amino acids and derivatives	79575	101270	143980	9	9	9	5248.5	5896.7	4846.4	124940	105710	125110	65-82-7	C02712	--
Hmjp002337	193.04	133.03	192.033	C10H8O4	[M+H]+	Isoscopoletin (6-Hydroxy-7-Methoxycoumarin)	Lignans and Coumarins	Coumarins	82571	92319	81750	164100	177360	160390	195740	172540	163130	75821	61919	57005	776-86-3	--	--
pme2743	194.08	91	193.074	C10H11NO3	[M+H]+	N-Phenylacetylglycine	Amino acids and derivatives	Amino acids and derivatives	44837	53986	47484	70319	90088	79606	11871	8358.8	6643.4	28437	29941	29332	500-98-1	C05598	ko00360
pme3705	193.04	73	194.043	C6H10O7	[M-H]-	D-Glucoronic acid	Others	Saccharides and Alcohols	494660	394930	272240	572660	655080	676540	2177100	1750100	1904000	146710	326920	382490	6556-12-3	C00191	ko00040,ko00053,ko00520,ko00562,ko01100
mws1213	193.04	73	194.043	C6H10O7	[M-H]-	Aldehydo-D-galacturonate	Organic acids	Organic acids	446220	466840	360090	654220	506420	706390	1910000	1979900	1950600	206490	368180	380460	685-73-4	--	--
mws1354	193.05	133.8	194.058	C10H10O4	[M-H]-	Trans-ferulic acid	Phenolic acids	Phenolic acids	215460	220030	224430	418530	477380	395280	856160	809120	635700	1684000	1565000	1377500	537-98-4	--	--
mws0014	193.05	134.01	194.058	C10H10O4	[M-H]-	Ferulic acid	Phenolic acids	Phenolic acids	164610	164910	179770	349090	360610	285760	622790	676020	560770	1453000	1313900	1121900	1135-24-6	C01494	ko00940,ko01100,ko01110
mws0027	197.05	123	198.053	C9H10O5	[M-H]-	Syringic acid	Phenolic acids	Phenolic acids	1302300	1370700	1327000	252870	274910	224500	70247	82528	67954	118650	97484	104510	530-57-4	C10833	--
pme1419	164.07	104	199.043	C6H14ClNO2S	[M-Cl]+	L-Methionine methyl ester	Amino acids and derivatives	Amino acids and derivatives	234860	256120	271780	226260	224340	242220	83461	80721	95491	343650	295120	264470	2491-18-1	--	--
mws0282	203.08	116	204.09	C11H12N2O2	[M-H]-	L-Tryptophan	Amino acids and derivatives	Amino acids and derivatives	3292200	3785000	3773000	3706900	3524200	3168000	1654500	1711200	1643300	3573900	2950300	2898800	73-22-3	C00078	ko00260,ko00380,ko00400,ko00901,ko00966,ko00970,ko01100,ko01110,ko01210,ko01230
mws2125	166.98	78.7	205.938	C3H4KO6P	[M-K]-	Phosphoenolpyruvic acid	Organic acids	Organic acids	2426000	2298900	2192300	3227100	2943900	3424900	509430	363420	402540	1174600	1187200	1528500	4265-07-0	--	--
mws1212	209.08	177.3	208.074	C11H12O4	[M+H]+	Methyl ferulate	Phenolic acids	Phenolic acids	176640	186200	254920	304890	287980	281170	58871	59478	61172	550770	383360	372370	2309-07-1	--	--
pmb2620	207.07	133.1	208.074	C11H12O4	[M-H]-	3,4-Dimethoxycinnamic acid	Phenolic acids	Phenolic acids	100750	113420	164630	207860	226710	207110	36619	35469	37939	324300	238890	210830	14737-89-4	--	--
Hmln002597	193.05	161.02	216.04	C10H9NaO4	[M-Na]-	Sodium ferulate	Others	Others	874.87	1170.3	2071.2	2878	2806.7	2597.9	3224.2	3186.4	4824.6	46497	30427	24004	-	--	--
mws0677	219.11	160	218.106	C12H14N2O2	[M+H]+	N-Acetyl-5-hydroxytryptamine	Alkaloids	Alkaloids	179250	207260	223580	200260	210190	201990	86817	76654	83919	256040	224280	182230	1210-83-9	C00978	ko00380,ko01100
pme1228	221.09	204	220.085	C11H12N2O3	[M+H]+	5-Hydroxy-L-tryptophan	Amino acids and derivatives	Amino acids and derivatives	7038.3	9	12127	28937	31167	25808	92507	82816	76666	9654.7	8642.9	10231	56-69-9	C00643	ko00380,ko01100
Hmcp003852	223.21	207.03	222.198	C15H26O	[M+H]+	Elemol	Others	Others	500990	318220	455970	795410	772160	896470	927600	804650	852250	620280	520070	416890	639-99-6	--	--
mws0520	224.09	136	223.084	C11H13NO4	[M+H]+	N-Acetyl-L-tyrosine	Amino acids and derivatives	Amino acids and derivatives	20573	24685	19697	6402.6	3976.4	5213	5620.8	6356.8	9605.2	2730.2	2699.2	2994.4	537-55-3	--	--
mws4085	223.06	193	224.068	C11H12O5	[M-H]-	Sinapic acid	Phenolic acids	Phenolic acids	2471100	2572600	2650800	700650	744770	632390	265140	252190	294160	728060	632210	548790	530-59-6	C00482	ko00940,ko01100,ko01110
pmp000452	225.15	85	224.141	C13H20O3	[M+H]+	Annuionone D	Others	Others	27536	21503	20786	14881	16596	10814	125130	103930	127410	13496	12552	18385	-	--	--
pme1194	228.1	112	227.091	C9H13N3O4	[M+H]+	Deoxycytidine	Nucleotides and derivatives	Nucleotides and derivatives	40494	44242	57312	29287	30251	35148	18890	16508	17908	122180	93661	81691	951-77-9	C00881	ko00240,ko01100,ko02010
mws2203	229	79	230.007	C5H11O8P	[M-H]-	Ribose-5-phosphate Barium Salt Hydrate	Organic acids	Organic acids	985490	1407500	1363400	1181700	1044100	1013700	311020	210530	171900	1579500	1290100	1381000	4300-28-1	--	--
pmb0490	235.14	147.04	234.137	C13H18N2O2	[M+H]+	p-Coumaroylputrescine	Alkaloids	Phenolamine	7690200	7720100	8131700	2241600	2312500	1743700	459220	496840	456210	7174000	6219300	6599000	34136-53-3	C18326	ko00330,ko01100
pmb0962	235.1	118.3	234.158	C10H22N2O4	[M+H]+	Lysine butyrate	Amino acids and derivatives	Amino acids and derivatives	1821400	1544900	1970900	1945.5	2128	2545.8	126420	278240	224340	11575	4830.6	7057.3	80407-71-2	--	--
mws4176	237.12	120.09	236.116	C12H16N2O3	[M+H]+	DL-Alanyl-DL-phenylalanine	Amino acids and derivatives	Amino acids and derivatives	51180	54679	62049	99005	111390	71872	31109	34629	30584	92536	64980	61466	1999-45-7	--	--
Lmhn003240	237.04	121.03	238.048	C11H10O6	[M-H]-	Benzoylmalic acid	Phenolic acids	Phenolic acids	6480.8	5424	14654	2992.2	9	9	27475	43674	24412	9	9	9	-	--	--
pmn001320	237.08	163.04	238.084	C12H14O5	[M-H]-	1-O-p-Cumaroylglycerol	Phenolic acids	Phenolic acids	265180	150570	576850	31036	38752	40638	1036100	2012400	1019300	31704	21180	20408	106055-11-2	--	--
pme0428	237.08	103	238.084	C12H14O5	[M-H]-	3,4,5-Trimethoxycinnamic acid	Phenolic acids	Phenolic acids	31890	33468	35530	9670.6	11706	8492.6	7529.1	8421.5	7746.2	5636.3	4156.3	4371.6	90-50-6	--	--
pmn001669	237.08	147	238.084	C12H14O5	[M-H]-	Methyl sinapate	Phenolic acids	Phenolic acids	193320	218180	321510	416090	388750	350020	17888	18193	19283	123090	83068	79128	20733-94-2	--	--
mws1383	243.09	145	242.08	C12H10N4O2	[M+H]+	Lumichrome	Alkaloids	Alkaloids	37593	29903	32465	11788	15880	15976	18708	15472	15369	13642	11190	11596	1086-80-2	C01727	ko00740
pme0264	243.1	127	242.09	C10H14N2O5	[M+H]+	Thymidine	Nucleotides and derivatives	Nucleotides and derivatives	492040	516890	481260	231250	256040	235100	793840	812840	775350	624100	491980	510350	50-89-5	C00214	ko00240,ko01100
pme2563	249.06	128	250.062	C8H14N2O5S	[M-H]-	γ-Glu-Cys	Amino acids and derivatives	Amino acids and derivatives	23344	23867	26669	37406	38395	38720	9709.6	8411.9	8299.1	46637	34598	44394	636-58-8	C00669	ko00480,ko01100
pmb0323	251.14	163.04	250.132	C13H18N2O3	[M+H]+	N-Caffeoylputrescine	Alkaloids	Phenolamine	38641	33702	51829	145850	143430	91978	9641.2	10051	14781	139180	100670	113760	29554-26-5	C03002	--
pme3961	252.11	136	251.102	C10H13N5O3	[M+H]+	Deoxyadenosine	Nucleotides and derivatives	Nucleotides and derivatives	1636500	1858300	1579000	1763900	1843800	1588800	8721600	8743900	9410900	1884000	1650600	1330400	958-09-8	C00559	ko00230,ko01100,ko02010
mws1715	252.11	69	251.102	C10H13N5O3	[M+H]+	Cordycepin	Nucleotides and derivatives	Nucleotides and derivatives	26749	26472	24803	27369	28020	23059	118790	121200	130190	23094	22678	18532	73-03-0	C08431	--
pmn001578	255.23	255.23	256.24	C16H32O2	[M-H]-	Hexadecanoic acid	Lipids	Free fatty acids	16425000	16168000	16654000	14690000	13763000	15856000	33309000	41020000	34882000	16432000	18847000	17306000	57-10-3	C00249	ko00061,ko00062,ko00071,ko00073,ko01040,ko01100,ko01212
mws0120	258.11	104.11	257.103	C8H20NO6P	[M+H]+	Choline alfoscerate	Lipids	PC	2464100	2543500	2703300	4176600	4105700	4421500	27134000	30028000	31110000	791850	934620	1032200	28319-77-9	--	--
pmb0896	265.15	177.05	264.147	C14H20N2O3	[M+H]+	N-Feruloylputrescine	Alkaloids	Phenolamine	1536600	1651100	1873100	1238900	1309900	1055900	287020	303350	281740	2870100	2381900	2690800	501-13-3	C10497	ko00330,ko01100
pmb0952	265.1	122.1	265.1	C12H17N4OS+	[M+H]+	Thiamine	Others	Vitamin	233030	289850	302320	363970	383270	337950	637960	1141500	1143900	341150	500980	387170	-	C00378	ko00730,ko01100,ko02010,ko04122
pme1184	268.1	152	267.097	C10H13N5O4	[M+H]+	Deoxyguanosine	Nucleotides and derivatives	Nucleotides and derivatives	370420	378060	368450	381970	393570	366160	2840800	2930800	2779200	309840	243000	220630	961-07-9	C00330	ko00230,ko01100,ko02010
mws1060	267.07	135	268.081	C10H12N4O5	[M-H]-	9-(β-D-Arabinofuranosyl)hypoxanthine	Nucleotides and derivatives	Nucleotides and derivatives	164910	205680	199720	243460	290090	179390	46590	63421	37103	365100	262420	248710	7013-16-3	--	--
pme2960	273.08	153	272.068	C15H12O5	[M+H]+	Naringenin chalcone	Flavonoids	Chalcones	9	9	9	34720	28740	27815	4001	3692.1	2022.7	2714500	2956600	3440300	73692-50-9	C06561	ko00941,ko01100,ko01110
pme0376	271.06	151	272.068	C15H12O5	[M-H]-	Naringenin	Flavonoids	Dihydroflavone	9	9	9	32988	33043	26433	4088.6	4500.3	3958.9	3372500	3485600	4226000	480-41-1	C00509	ko00941,ko00943,ko01100,ko01110
pme3475	273.08	153	272.068	C15H12O5	[M+H]+	Butin	Flavonoids	Dihydroflavone	9	9	9	29629	29065	25114	6276.9	3141.1	2820.1	2522400	2962700	3255800	492-14-8	C09614	ko00941
mws0914	271.06	151	272.068	C15H12O5	[M-H]-	Pinobanksin	Flavonoids	Dihydroflavonol	9	9	9	34864	29941	26218	4617.7	3920	4290	3307900	3659900	4084000	548-82-3	C09826	ko00941
pme1712	275	257	276.132	C11H20N2O6	[M-H]-	L-Saccharopine	Amino acids and derivatives	Amino acids and derivatives	180850	183730	191080	722370	434400	776620	537260	650800	488720	1096100	968560	873940	997-68-2	C00449	ko00300,ko00310,ko01100,ko01110,ko01230
pmb0508	277.17	147.04	276.159	C14H20N4O2	[M+H]+	p-Coumaroylagmatine	Alkaloids	Phenolamine	7654.5	6510.3	9	8146.3	12931	7280.5	30127	28691	34008	392490	366210	363000	7295-86-5	C04498	ko00330,ko01100
mws5035	279.17	120.08	278.163	C15H22N2O3	[M+H]+	Leucylphenylalanine	Amino acids and derivatives	Amino acids and derivatives	14008	12847	9516.2	20530	11341	12618	27610	26406	24339	22185	21520	12283	56217-82-4	--	--
pmb0889	279.23	95.1	278.225	C18H30O2	[M+H]+	Punicic acid	Lipids	Free fatty acids	4636700	4367000	2938600	1930300	2429700	2768900	15601000	13274000	9721200	4290900	4189800	8099000	544-72-9	C08364	--
mws0668	283.07	151	284.076	C10H12N4O6	[M-H]-	Xanthosine	Nucleotides and derivatives	Nucleotides and derivatives	171380	169970	181970	161860	154660	123360	39846	54222	35095	273440	220030	164380	146-80-5	C01762	ko00230,ko00232,ko01100,ko01110,ko02010
Lmgn002843	285.05	199.04	286.048	C15H10O6	[M-H]-	2'-Hydroxyisoflavone	Flavonoids	Isoflavones	9	9	9	9	9	9	14468	13270	11351	135530	172410	186710	-	--	--
pmp000727	288.13	177.05	287.127	C15H17N3O3	[M+H]+	Feruloylhistamine	Alkaloids	Phenolamine	10272	16331	20591	545280	684070	615600	43974	51481	52181	335630	290620	233370	94848-18-7	--	--
mws0064	287.06	135	288.063	C15H12O6	[M-H]-	Eriodictyol	Flavonoids	Dihydroflavone	9	9	9	9797	10134	7292.1	81872	68824	67631	931870	1138700	1458000	552-58-9	C05631	ko00941,ko01100,ko01110
pmb3081	289	97	290.004	C6H11PO11	[M-H]-	Glucarate O-Phosphoric acid	Others	Saccharides and Alcohols	832550	467640	541410	4318200	4921900	4602400	2002900	2568400	2286800	1771300	2049200	1697200	-	--	--
pme3163	289	97	290.04	C7H15O10P	[M-H]-	D-Sedoheptuiose 7-phosphate	Others	Saccharides and Alcohols	2125100	2224100	1843100	2910100	1588000	2209500	9	9	9	2046900	2087300	2240400	2646-35-7	--	--
pma3606	295.2	179.2	294.219	C18H30O3	[M+H]+	9-Hydroxy-10,12,15-octadecatrienoic acid	Lipids	Glycerol ester	2104300	1992200	1553100	897070	1069700	1058700	6363300	6152300	4797100	1620700	1647800	2919000	-	--	--
pmn001688	295.23	195.14	296.235	C18H32O3	[M-H]-	9S-Hyroxy-10E,12E-octadecadienoic acid	Lipids	Free fatty acids	2894700	2326500	1598400	1163300	1590800	1773800	10204000	9149700	6769400	2532800	2779400	5298900	-	--	--
pmb2778	295.23	277.3	296.235	C18H32O3	[M-H]-	9,10-EODE	Lipids	Free fatty acids	5384800	4563200	3144300	2084800	2825000	3068300	17223000	15773000	11925000	3617800	4370400	7699200	65167-83-1	--	--
Rfmb091	295.23	195.14	296.235	C18H32O3	[M-H]-	9-Hydroxy-10,12-octadecadienoic acid	Lipids	Free fatty acids	2975500	2460100	1642800	1244700	1683100	1773600	10394000	9255800	6847000	2758000	2847700	5380700	15514-85-9	--	--
pme1474	298.1	136	297.09	C11H15N5O3S	[M+H]+	5'-Deoxy-5'-(methylthio)adenosine	Nucleotides and derivatives	Nucleotides and derivatives	7781400	6652700	5159200	2539900	2405800	2501700	23287000	20687000	21084000	38139000	41152000	41736000	2457-80-9	C00170	ko00270,ko00908,ko01100
pmf0297	297.32	183.1	298.324	C20H42O	[M-H]-	1-Eicosanol	Lipids	Glycerol ester	401770	337180	323540	698390	744490	1062000	311080	431450	268430	5093600	3080800	2781300	629-96-9	--	--
mws0058	299.06	284	300.063	C16H12O6	[M-H]-	Diosmetin	Flavonoids	Flavonoid	9	9	9	4432.4	5444.9	5277.5	18477	11127	15765	296980	252770	353300	520-34-3	--	--
Lmhn004976	299.06	284.02	300.063	C16H12O6	[M-H]-	Aracarpene 2	Flavonoids	Isoflavones	9	9	9	4630	5644.8	5986.3	19676	13350	16610	346170	285240	423210	-	--	--
Zmhp003514	301.07	286.05	300.063	C16H12O6	[M+H]+	6,7,8-Tetrahydroxy-5-methoxyflavone	Flavonoids	Flavonoid	9	9	9	3470.4	3928.2	3641.9	16485	8385.5	10932	250230	207550	313730	-	--	--
Zmxn001997	299.08	137.02	300.084	C13H16O8	[M-H]-	Isosalicylic acid O-glycoside	Phenolic acids	Phenolic acids	9	9	9	216510	226360	199880	9	9	9	5858800	5826000	6427600	-	--	--
Zmhn001926	299.08	137.02	300.084	C13H16O8	[M-H]-	Salicylic acid O-glycoside	Phenolic acids	Phenolic acids	13967000	15570000	17769000	5522700	6415000	5276600	4402900	4315900	4043100	1807300	1602600	1960400	-	--	--
Hmtn001302	299.08	137.02	300.085	C13H16O8	[M-H]-	Glucosyloxybenzoic acid	Phenolic acids	Phenolic acids	13974000	14675000	17849000	5527900	6454100	5232000	4497700	4809500	4406800	1950200	1695300	1920300	-	--	--
mws2367	299.11	119	300.121	C14H20O7	[M-H]-	Salidroside	Phenolic acids	Phenolic acids	16449	18956	25802	38596	48740	42840	7602.4	7033.3	9413	1292700	1364400	1565800	10338-51-9	C06046	ko00350,ko01100
mws0463	301.07	164	302.079	C16H14O6	[M-H]-	Hesperetin	Flavonoids	Dihydroflavone	9	9	9	5837.6	5940	5377.3	438400	417430	412630	80123	101840	134550	520-33-2	C01709	ko00941
mws1033	303.09	153.02	302.079	C16H14O6	[M+H]+	Homoeriodictyol	Flavonoids	Dihydroflavone	9	9	9	12704	12303	10339	831590	744870	804370	166410	189170	238950	446-71-9	--	--
mws1375	304.15	185.09	303.143	C12H21N3O6	[M+H]+	Nicotianamine	Amino acids and derivatives	Amino acids and derivatives	307300	293430	376320	265790	241670	267970	122660	155170	133840	222670	168290	286550	34441-14-0	--	--
pmb0496	307.18	177.05	306.169	C15H22N4O3	[M+H]+	N-Feruloylagmatine	Alkaloids	Phenolamine	226300	205020	379470	819180	818940	539550	1941800	1925500	2171000	3352200	2597800	2903000	-	C18325	ko00330,ko01100
pme1373	306.05	110	307.057	C9H14N3O7P	[M-H]-	2'-Deoxycytidine-5'-monophosphate	Nucleotides and derivatives	Nucleotides and derivatives	21318	30951	30864	31205	23431	35171	17332	11046	10249	22786	25206	24587	1032-65-1	C00239	ko00240,ko01100
pme1086	306.08	143	307.084	C10H17N3O6S	[M-H]-	Glutathione reduced form	Amino acids and derivatives	Amino acids and derivatives	2765400	2722700	2688300	3661400	3499100	3814300	1508200	1204600	1462300	2833100	2686700	2872500	70-18-8	C00051	ko00270,ko00480,ko01100,ko02010
mws0805	308.1	87.01	309.106	C11H19NO9	[M-H]-	N-Acetylneuraminic acid	Amino acids and derivatives	Amino acids and derivatives	9055.9	8402.6	9075.8	14182	11495	11980	4110	3731.3	2808.8	10543	10070	5422.5	131-48-6	--	--
pmb2789	309	209	310	C18H30O4	[M-H]-	13-HpOTrE(r)	Lipids	Glycerol ester	16943	16330	19591	13511	14012	16366	51500	49380	36323	14934	18673	24508	121107-97-9	--	--
Lmhn003074	309.06	193.05	310.069	C14H14O8	[M-H]-	Feruloylmalic acid	Phenolic acids	Phenolic acids	9	9	9	5191.7	2946.7	3670	3721.1	2675.1	4706.7	171520	110300	91865	-	--	--
pmb2791	309.1	209.1	310.1	C18H30O4	[M-H]-	9-HpOTrE	Lipids	Glycerol ester	11784	11824	12932	7730.1	8292.3	9145.8	29732	29536	22379	10867	10652	13597	111004-08-1	--	--
pme3967	312.13	180	311.123	C12H17N5O5	[M+H]+	2-(Dimethylamino)guanosine	Nucleotides and derivatives	Nucleotides and derivatives	1622500	1788000	1939100	4637700	5279500	4772600	3862200	4439200	2861900	1562300	2135400	2292500	2140-67-2	--	--
pmb2804	311.1	171.3	312.1	C18H32O4	[M-H]-	13-HPODE	Lipids	Glycerol ester	68077	90220	64322	34600	40191	41085	282070	220870	181220	41687	54179	90955	33964-75-9	C04717	ko00591,ko01100
pmn001689	311.22	223.17	312.23	C18H32O4	[M-H]-	9-Hydroxy-12-oxo-10-octadecenoic acid	Lipids	Free fatty acids	5665.8	5174.2	3349.1	9566	7513.8	7140.5	165790	292300	164270	6781.1	13145	10292	-	--	--
pmp000002	315.09	300.06	314.079	C17H14O6	[M+H]+	Ladanein	Flavonoids	Flavonoid	9	9	9	9	9	9	2065	1037.9	1627	81594	77645	113820	10176-71-3	--	--
pmn001553	315.11	153.1	316.116	C14H20O8	[M-H]-	Cimidahurinine	Phenolic acids	Phenolic acids	9	9	9	57493	50460	50383	159890	194740	168500	2240500	1711100	2055900	142542-89-0	--	--
Hmtn001120	315.11	153.06	316.116	C14H20O8	[M-H]-	5-(2-Hydroxyethyl)-2-O-glucosylohenol	Phenolic acids	Phenolic acids	9	9	9	47421	52411	41898	141270	161590	129360	1684400	1338700	1748700	-	--	--
YC512119	318.3	256.26	317.293	C18H39NO3	[M+H]+	Phytosphingosine	Others	Others	24750	18978	20279	62351	72844	72768	167960	131410	139110	49592	65045	65503	554-62-1	--	--
mws0032	319.04	153	318.038	C15H10O8	[M+H]+	Myricetin	Flavonoids	Flavonols	9	9	9	9	9	9	19961	20501	22043	61736	100040	73233	529-44-2	C10107	ko00941,ko00944,ko01110
pmp001267	320.29	302.29	319.288	C21H37NO	[M+H]+	2-(Dodecylamino)-3-phenyl-1-propanol	Others	Others	5015.2	4164.2	3814.2	12642	13224	13421	35085	31669	30876	10161	12800	14409	-	--	--
pmb0325	322.21	177.05	321.205	C17H27N3O3	[M+H]+	Feruloylspermidine	Alkaloids	Phenolamine	9	9	20316	37446	46882	39091	130250	128180	129970	241480	230840	221110	-	--	--
pmf0359	325.09	163	324.084	C15H16O8	[M+H]+	Skimmin	Lignans and Coumarins	Coumarins	48681	74381	64248	193270	241820	221400	56273	59109	77026	118630	130910	125280	93-39-0	--	--
mws0983	326.31	62.06	325.298	C20H39NO2	[M+H]+	N-Oleoylethanolamine	Others	Others	2344300	2529100	2565000	731770	850660	593340	1445900	1754600	1846100	1847900	1791200	1589100	111-58-0	--	--
HmLn002835	325.09	163.04	326.1	C15H18O8	[M-H]-	Cis-p-coumaric acid 4-O-glucoside	Others	Others	717130	730990	838810	169740	142560	130180	139530	134420	141080	78940	61950	90336	-	--	--
Lmzp004885	331.08	315.05	330.074	C17H14O7	[M+H]+	Tricin	Flavonoids	Flavonoid	1542.7	2192.7	1385.5	775380	826920	761190	492110	386920	396940	60483	47831	62071	520-32-1	C10193	--
pmb3894	329.07	229.1	330.074	C17H14O7	[M-H]-	Di-O-methylquercetin	Flavonoids	Flavonols	131230	142890	158420	146840	171350	165430	844100	919820	646000	127260	154650	241640	2068-02-2	C01265	ko00944
pmp000004	331.08	316.06	330.074	C17H14O7	[M+H]+	Jaceosidin	Flavonoids	Flavonoid	9	9	9	324230	371250	322700	215920	167030	184540	18097	19415	27734	18085-97-7	--	--
Zmhn001883	329.09	209.04	330.095	C14H18O9	[M-H]-	Vanillic acid glycoside	Phenolic acids	Phenolic acids	52671	53701	70962	348590	366310	309660	407670	430650	359740	849860	805410	901010	-	--	--
pmn001517	329.12	167	330.131	C15H22O8	[M-H]-	3,4,5-Trimethoxyphenyl-β-D-Glucopyranoside	Phenolic acids	Phenolic acids	2044000	2533900	2873700	1761600	1678400	1619200	22656000	23091000	19682000	1524600	1142300	1253700	-	--	--
pmn001694	329.23	229.15	330.241	C18H34O5	[M-H]-	9,10,13-Trihyroxy-11-octadecadienoic acid	Lipids	Free fatty acids	130870	149570	173210	156160	171300	159370	905440	951620	645420	126930	155350	240510	-	--	--
pme3184	332.08	136	331.068	C10H14N5O6P	[M+H]+	2'-Deoxyadenosine-5'-monophosphate	Nucleotides and derivatives	Nucleotides and derivatives	118310	128940	114250	166430	169450	194590	68867	66034	82639	103050	82065	65326	653-63-4	C00360	ko00230,ko01100
pmn001518	331.07	169.01	332.074	C13H16O10	[M-H]-	1-O-Galloyl-β-D-glucose	Phenolic acids	Phenolic acids	85798	85914	104190	9	32732	30269	332980	337520	274310	9	9	9	58511-73-2	--	--
pmb0776	337.15	177.4	336.147	C20H20N2O3	[M+H]+	N-Feruloyl tryptamine	Alkaloids	Phenolamine	9	9	9	1214	662.69	1018.6	3360.9	3440.2	4432.7	11975	8933.5	12090	53905-13-8	--	--
pmb0382	339.09	177.2	338.079	C19H14O6	[M+H]+	O-Feruloyl 4-hydroxylcoumarin	Lignans and Coumarins	Coumarins	165250	234460	245400	277530	353640	328360	144100	116910	130560	277580	352660	236290	-	--	--
pmp000231	339.11	147.04	338.1	C16H18O8	[M+H]+	Trans-3-O-p-coumaric quinic acid	Phenolic acids	Phenolic acids	9	9	9	68946	78159	80861	9	9	9	10372000	8921400	8436700	-	--	--
pmp000232	339.11	147.04	338.1	C16H18O8	[M+H]+	Cis-3-p-coumaric quinic acid	Phenolic acids	Phenolic acids	65834	63908	88251	148990	123770	112690	157520	151070	128020	1090400	849670	823800	-	--	--
Zmhn002242	341.09	281.07	342.095	C15H18O9	[M-H]-	Caffeoyl glucose	Phenolic acids	Phenolic acids	9	9	8687.1	11558	9486.3	5555.9	9	9	9	159440	152730	185970	14364-08-0	C10433	--
mws0906	341.12	179	342.131	C16H22O8	[M-H]-	Coniferin	Phenolic acids	Phenolic acids	9	9	9	9	9	9	159620	110400	181080	653180	559790	681880	531-29-3	C00761	ko00940
mws1474	345.1	284	344.09	C18H16O7	[M+H]+	5,7-Dihydroxy-3',4',5'-trimethoxyflavone	Flavonoids	Flavonoid	4173.3	2926.2	2765.5	9	9	9	9	9	9	75353	56490	55419	18103-42-9	C19807	--
pmp000786	345.1	330.07	344.09	C18H16O7	[M+H]+	Eupatorin	Flavonoids	Flavonoid	914.93	491.3	628.6	9	9	9	9	9	9	15157	10407	12353	855-96-9	--	--
mws0609	344.04	150	345.047	C10H12N5O7P	[M-H]-	Guanosine 3',5'-cyclic monophosphate	Nucleotides and derivatives	Nucleotides and derivatives	831310	872000	658040	695850	798590	620470	390580	250910	271060	803720	813620	569470	7665-99-8	C00942	ko00230,ko01100
pmb0801	346.11	184.1	345.106	C14H19NO9	[M+H]+	4-Pyridoxic acid O-hexoside	Others	Vitamin	62957	80101	110640	157870	181250	160150	157020	199360	165850	65145	56105	72475	-	--	--
mws1002	345.06	330	346.069	C17H14O8	[M-H]-	Syringetin	Flavonoids	Flavonols	9	9	9	8749.9	7342	7191.7	5639.1	4546.6	6624.5	4392.6	3388.3	3556.4	4423-37-4	C11620	ko00944
Lmgn002933	345.1	315.05	346.106	C18H18O7	[M-H]-	5,7-Dihydroxy-2',3',4'-trimethoxydihydroisoflavone	Flavonoids	Dihydroisoflavone	9	9	9	12350	13777	11140	8051.4	6642.9	6413.3	9	9	9	-	--	--
pma0633	349.26	204.3	348.253	C19H32N4O2	[M+H]+	N-p-Coumaroylspermine	Alkaloids	Phenolamine	9	12665	10275	8520.7	7275.1	9984.4	25190	22496	24360	7042.2	6065.4	7646.5	130210-35-4	--	--
pmb0770	353.15	177.1	352.142	C20H20N2O4	[M+H]+	N-Feruloyl serotonin	Alkaloids	Phenolamine	2373.9	1839.7	3618.3	7737.2	4764.4	6332	65723	62102	94539	1884300	1342000	953010	68573-23-9	--	--
mws0178	353.09	191.01	354.095	C16H18O9	[M-H]-	Chlorogenic acid	Phenolic acids	Phenolic acids	9	9	9	127760	148300	232820	9	9	9	32523000	28429000	27528000	327-97-9	C00852	ko00940,ko00941,ko00945,ko01110
pme1816	353.09	191	354.095	C16H18O9	[M-H]-	Neochlorogenic acid(5-O-Caffeoylquinic acid)	Phenolic acids	Phenolic acids	16832	12588	16579	55740	58934	47352	16867	24082	21854	8037000	6511000	6583900	906-33-2	C17147	--
pmp000545	355.1	337.12	354.095	C16H18O9	[M+H]+	4-Caffeoylquinic acid	Phenolic acids	Phenolic acids	32220	34406	43330	22824	28897	33593	11448	16904	14972	9	9	9	905-99-7	--	--
pmp001283	355.28	337.27	354.277	C21H38O4	[M+H]+	Glyceryl linoleate	Lipids	Glycerol ester	975690	736370	612760	234490	295830	314640	149060	143530	151200	783770	784030	619440	26545-74-4	--	--
Zmhn002422	355.1	193.05	356.11	C16H20O9	[M-H]-	Feruloyl glucose	Phenolic acids	Phenolic acids	61050	62967	80418	847660	1042900	841220	164610	185180	180380	619110	558630	537200	-	C17759	--
mws0179	367.1	190.9	368.111	C17H20O9	[M-H]-	Chlorogenic acid methyl ester	Phenolic acids	Phenolic acids	43039	51214	50848	254130	448900	704780	33113	37946	38041	23846000	21408000	20570000	29708-87-0	--	--
pmb0752	369.12	177.1	368.111	C17H20O9	[M+H]+	3-O-Feruloyl quinic acid	Phenolic acids	Phenolic acids	782300	999390	1120500	6049600	4560100	4523100	175390	169470	214570	13631000	12374000	12795000	1899-29-2	C02572	--
pmn001695	371.1	249.06	372.106	C16H20O10	[M-H]-	Trihydroxycinnamoylquinic acid	Phenolic acids	Phenolic acids	1161000	1307200	1598200	666820	739500	614340	1603900	1852100	1463000	745800	576750	689060	-	--	--
mws0011	371.13	209	372.142	C17H24O9	[M-H]-	Syringin	Phenolic acids	Phenolic acids	62525	66273	80232	99836	106360	132240	66758	42820	48271	58902	46767	35690	118-34-3	C01533	ko00940
pmb0108	375.2	137.1	374.1	C19H18O8	[M+H]+	Feruloyl syringic acid	Phenolic acids	Phenolic acids	9	9	9	9	9	9	135350	153370	104150	11368	10378	10823	-	--	--
pme3337	384.12	252	383.108	C14H17N5O8	[M+H]+	N6-Succinyl Adenosine	Nucleotides and derivatives	Nucleotides and derivatives	2096000	2070100	1963900	2398500	2903000	2273000	4857400	5772700	4132400	849130	967490	895250	4542-23-8	--	--
pmn001318	383.11	219.06	384.121	C21H20O7	[M-H]-	1,3-O-Di-p-Coumaroyl glycerol	Phenolic acids	Phenolic acids	9	9	9	9	9	9	34789	144550	35177	4733.1	3875.3	3468.8	-	--	--
Zmhn002513	385.11	223.06	386.121	C17H22O10	[M-H]-	Isosinapic acid-hexoside	Phenolic acids	Phenolic acids	1821900	2254500	2679000	4085900	4398400	3869200	1121500	1103900	1263000	535270	441540	455540	-	--	--
pmb2940	385.11	205	386.121	C17H22O10	[M-H]-	1-O-β-D-Glucopyranosyl sinapate	Phenolic acids	Phenolic acids	16386000	21268000	24804000	33835000	34869000	30808000	11809000	10968000	11573000	5119500	4572300	4380000	78185-48-5	--	--
pmb0489	397.2	147.04	396.19	C19H28N2O7	[M+H]+	N-hexosyl-p-coumaroyl putrescine	Alkaloids	Phenolamine	798370	792510	831340	238300	226680	118450	9784.7	8706.3	8122.3	38662	31655	40671	-	--	--
pme2735	399.2	250	398.137	C15H22N6O5S	[M+H]+	S-Adenosylmethionine	Amino acids and derivatives	Amino acids and derivatives	675910	877750	958960	611030	433610	588340	304380	317500	303360	1233800	1114700	1281900	29908-03-0	C00019	ko00261,ko00270,ko00330,ko00908,ko01100,ko01110,ko01230,ko04122
Lmhn002573	399.09	205.04	400.101	C17H20O11	[M-H]-	Sinapoylglucuronic acid	Phenolic acids	Phenolic acids	9	9	5494.6	26318	36381	36706	11471	10976	9250.8	44356	28378	28748	-	--	--
pme3007	402.99	159	404.002	C9H14N2O12P2	[M-H]-	Uridine 5'-diphosphate	Nucleotides and derivatives	Nucleotides and derivatives	145260	155440	185290	119440	139660	144390	25909	16223	24538	259250	260390	278930	27821-45-0	C00015	ko00240,ko00908,ko01100
pmb3031	403.1	313.1	404.111	C20H20O9	[M-H]-	Tricin O-glycerol	Flavonoids	Flavonoid	9	3031.4	2542	53683	54400	40249	25925	21491	18331	15657	5899.4	5224	-	--	--
pmb0500	411.19	177.05	410.184	C23H26N2O5	[M+H]+	N-p-Coumaroyl-N'-feruloylputrescine	Alkaloids	Phenolamine	495650	408790	958780	4242200	5593600	3893600	3790800	3641200	3556400	38846000	33858000	36853000	380302-96-5	--	--
pmn001319	413.12	398.1	414.131	C22H22O8	[M-H]-	1-O-Feruloyl-3-O-p-Coumaroyl glycerol	Phenolic acids	Phenolic acids	13022	8737.7	24745	2812.8	1748.7	1846.7	137850	194880	81632	149870	119850	91572	-	--	--
Hmgp003664	417.12	381.1	416.11	C21H20O9	[M+H]+	Apigenin-C-rhamnoside	Flavonoids	Flavonoid	9	9	9	9	9	9	26279	22491	19202	27612	24175	25945	-	--	--
HJAP012	419.09	383.07	418.089	C20H18O10	[M+H]+	Luteolin-C-pentoside	Flavonoids	Flavonoid	17819	23342	30419	11984	11452	10805	36813	40029	33154	11785	9283.8	6614	-	--	--
Hmcn002743	417.15	181.04	418.162	C22H26O8	[M-H]-	Lirioresinol-A	Lignans and Coumarins	Lignans	883430	973200	1382300	667180	784660	774450	220550	248790	254880	991480	782750	776940	21453-71-4	--	--
pmn001663	417.16	402.1	418.163	C22H26O8	[M-H]-	Syringaresinol	Lignans and Coumarins	Lignans	138310	156680	216610	110850	120040	116970	41528	37898	42799	166250	129700	124250	21453-69-0	C10889	--
HmLn003729	425.2	263.06	426.21	C18H34O11	[M-H]-	Capsoside B	Others	Others	119990	217690	198530	4497	3385.7	9	5518.9	7695.3	7872.8	9	9	9	-	--	--
Lmlp003201	433.11	283.06	432.105	C21H20O10	[M+H]+	5,7,4'-Trihydroxy-8-C-β-D-glucopyranosylflavone	Flavonoids	Flavonoid carbonoside	9	9	5237.7	9	9	9	7470	6099.2	11999	47903	38702	55106	-	--	--
mws1434	431.1	311	432.106	C21H20O10	[M-H]-	Apigenin-6-C-glucoside (Isovitexin)	Flavonoids	Flavonoid carbonoside	9	9	9	2294.6	9	2001	11235	12425	14603	76386	85580	114590	29702-25-8	C01714	ko00944
pme0321	431.1	285	432.106	C21H20O10	[M-H]-	Kaempferol-7-O-rhamnoside	Flavonoids	Flavonols	9	9	9	9	9	9	3714.5	1831.8	2748.5	73388	65671	53825	20196-89-8	--	--
pmp000413	433.11	283.06	432.106	C21H20O10	[M+H]+	Genistein 8-C-glucoside	Flavonoids	Flavonoid carbonoside	9	9	9	9	2929	1722	11561	9153.5	18339	73049	72842	75104	66026-80-0	C10420	--
mws0919	431.1	285	432.106	C21H20O10	[M-H]-	Kaempferol-3-O-rhamnoside (Afzelin)(Kaempferin)	Flavonoids	Flavonols	9	9	9	9	9	9	4509.2	3619.2	3460.9	79765	56808	63460	482-39-3	C16911	ko00944
pmb0744	435.11	331.08	434.1	C24H18O8	[M+H]+	Tricin O-phenylformic acid	Flavonoids	Flavonoid	9	9	9	10879	12293	8846.3	13076	14448	11011	9	9	9	-	--	--
Zmhn003534	433.11	271.06	434.121	C21H22O10	[M-H]-	Naringenin-O-glucoside	Flavonoids	Flavonoid	9	9	9	8891.5	12737	9734.8	9	9	9	2332600	2390000	2983600	-	--	--
mws1179	433.11	271	434.121	C21H22O10	[M-H]-	Naringenin-7-O-glucoside	Flavonoids	Dihydroflavone	9	9	9	4959.5	3929.5	5734.3	9	9	9	1857000	1951600	2467100	529-55-5	--	--
pma0692	438.24	147.04	437.231	C25H31N3O4	[M+H]+	N(1),N(8)-Bis(p-coumaroyl)spermidine	Alkaloids	Phenolamine	5735400	3203600	6027300	300740	462810	369560	49122000	46795000	54779000	184210	96678	184230	114916-05-1	C21169	--
pmb0862	440.28	184.07	439.27	C20H42NO7P	[M+H]+	LysoPC 12:0	Lipids	LPC	2555.6	1957.2	2321.7	1030.6	1031.4	1493	545.12	594.36	230.17	2336.4	1121.2	1247.1	20559-18-6	--	--
pmp000091	445.15	177.05	444.142	C23H24O9	[M+H]+	Glyceryl 1,3-diferulate	Phenolic acids	Phenolic acids	154750	76704	165690	926090	727880	1135400	1657900	1645200	1522600	4582700	3071000	3483300	83008-46-2	--	--
Hmpp003270	449.1	287.05	448.091	C21H20O11	[M+H]+	Luteolin-4'-O-β-D-glucoside	Flavonoids	Flavonoid	9	9	9	9	9	9	197810	202260	171650	16243000	14081000	13951000	6920-38-3	--	--
mws0089	447.09	285.04	448.101	C21H20O11	[M-H]-	Kaempferol-7-O-glucosdie	Flavonoids	Flavonols	6955.9	9	9	26952	23108	19010	1673000	1580800	1648300	36468000	32156000	31427000	16290-07-6	--	--
mws0913	447.09	285	448.101	C21H20O11	[M-H]-	Kaempferol-3-O-galactoside (Trifolin)	Flavonoids	Flavonols	9	9	9	9	9	9	1675100	1701700	1441400	38762000	31359000	33719000	23627-87-4	C12626	ko00944
pme2459	449.11	287.2	448.101	C21H20O11	[M+H]+	Luteolin-7-O-glucoside(Cynaroside)	Flavonoids	Flavonoid	9	9	9	15730	30200	20320	9	9	9	13593000	15976000	17504000	5373-11-5	C03951	ko00944
mws1608	447.09	357.1	448.101	C21H20O11	[M-H]-	Luteolin-6-C-glucoside (Isoorientin)	Flavonoids	Flavonoid carbonoside	9	9	9413.9	1364.1	9	9	64856	34647	92908	11946	15424	21446	4261-42-1	C01821	--
Lmlp003531	449.11	287.06	448.101	C21H20O11	[M+H]+	Luteolin-3'-O-β-D-glucoside	Flavonoids	Flavonoid	9	9	9	9	9	9	215280	206470	190540	15195000	14546000	14096000	5154-41-6	--	--
mws2209	449.11	287.06	448.101	C21H20O11	[M+H]+	Kaempferol-3-O-glucoside (Astragalin)	Flavonoids	Flavonols	9	9	9	9	9	9	186520	178220	156370	16441000	14491000	14013000	480-10-4	C12249	ko00944,ko01110
Lmtn002796	449.1	287.05	450.116	C21H22O11	[M-H]-	Aromadendrin 7-glucoside	Others	Others	9	9	9	9	9	9	107200	80421	92456	22401000	22602000	23722000	-	--	--
pmp001277	454.29	313.28	453.286	C21H44NO7P	[M+H]+	3-{(2-Aminoethoxy)(hydroxy)phosphoryl]oxy}-2-hydroxypropyl palmitate	Alkaloids	Alkaloids	8237900	5404200	4421900	4425500	4504400	4394100	13668000	14207000	10408000	14664000	12017000	15055000	-	--	--
pmb0876	454.29	313.27	453.286	C21H44NO7P	[M+H]+	LysoPE 16:0	Lipids	LPE	8804700	5735900	4664600	4518800	4536900	4053000	14108000	14296000	10723000	14426000	12566000	14610000	53862-35-4	--	--
mad2085	457.08	295.04	458.085	C22H18O11	[M-H]-	Caffeoyl-p-coumaroyltartaric acid	Phenolic acids	Phenolic acids	9	9	9	15018	17014	16659	36464	41131	33552	30207	37155	38231	-	--	--
mws0034	457.08	169	458.085	C22H18O11	[M-H]-	Epigallocatechin gallate	Flavonoids	Flavanols	7661.8	7463.9	12177	46958	91615	31485	6006	16899	4699.1	481200	2365.6	36979	989-51-5	C09731	--
Zmhn003191	461.11	341.06	462.116	C22H22O11	[M-H]-	Isoscoparin	Flavonoids	Flavonoid	9	9	9	9	9	9	68858	67393	57312	110180	97383	94315	20013-23-4	C05990	--
pmp000579	463.12	301.07	462.116	C22H22O11	[M+H]+	Diosmetin-7-O-galactoside	Flavonoids	Flavonoid	9	9	9	583480	507740	558020	186220	150060	197830	504530	323820	406500	-	--	--
pmf0203	463.12	301.07	463.124	C22H23O11+	[M]+	Peonidin 3-O-glucoside	Flavonoids	Anthocyanins	9	9	9	9	9	9	858990	780680	559830	66928000	53803000	55106000	68795-37-9	C12141	ko00942
mws1329	463.09	300.7	464.095	C21H20O12	[M-H]-	Quercetin-7-O-Glucoside	Flavonoids	Flavonols	8253.6	9	9	29712	29910	29266	2218800	2219900	2412300	16183000	14007000	15239000	491-50-9	--	--
Lmdp003286	465.1	303.06	464.095	C21H20O12	[M+H]+	Isohyperoside	Flavonoids	Flavonols	21458	9	9	9	9	9	359990	375240	430520	35104000	32040000	32481000	35589-21-0	--	--
pmp001309	465.1	303.1	464.095	C21H20O12	[M+H]+	6-Hydroxykaempferol-7-O-glucoside	Flavonoids	Flavonols	17388	9	9	9	9	9	421300	350710	430250	34880000	30922000	32138000	-	--	--
Lmzp002365	465.14	303.09	464.131	C22H24O11	[M+H]+	Hesperetin-7-O-glucoside	Flavonoids	Flavonoid	9	9	9	20570	19261	14796	735050	665470	742020	205840	293320	302120	31712-49-9	--	--
pme1598	463.12	301	464.132	C22H24O11	[M-H]-	Hesperetin 5-O-glucoside	Flavonoids	Dihydroflavonol	9	9	9	35195	44408	34768	2567700	2636400	3451600	16830000	14746000	15553000	69651-80-5	--	--
pmb0504	469.23	177.05	468.222	C21H32N4O8	[M+H]+	N-(4'-O-glycosyl)-feruloyl agmatine	Alkaloids	Phenolamine	78682	80407	118470	80683	79944	57097	10683	14164	14591	10412	10613	12378	-	--	--
Lmgp002501	474.16	312.11	473.153	C20H27NO12	[M+H]+	Dhurrin 6-Glucoside	Flavonoids	Flavonoid	9	9	9	9	6314.5	5703.2	4608.6	9340.9	5746.1	347650	253980	280880	-	--	--
pmb1912	474.17	327	473.166	C20H23N7O7	[M+H]+	10-Formyl-THF	Alkaloids	Alkaloids	87240	102770	83649	73001	86178	66609	533590	599800	546560	30735	32133	35723	2800-34-2	C00234	ko00670,ko00970,ko01100,ko01200
pmb0874	478.29	337.27	477.286	C23H44NO7P	[M+H]+	LysoPE 18:2	Lipids	LPE	1150500	1087600	950220	576970	703160	697000	3205700	3672000	3696900	513080	453730	722530	-	--	--
Hmpp003242	479.11	317.06	478.101	C22H22O12	[M+H]+	Isorhamnetin-3-O-glucoside	Flavonoids	Flavonols	9	9	9	50045	52312	52962	95454	93226	109560	26931000	21249000	22376000	-	--	--
pmf0374	477.1	314	478.111	C22H22O12	[M-H]-	2,6-Dimethyl-7-octene-2,3,6-triol	Flavonoids	Flavonoid	9	9	9	15039	16470	12633	25502	23959	30782	7720200	6332800	6399600	5041-82-7	--	--
pmb0856	480.31	339.29	479.301	C23H46NO7P	[M+H]+	LysoPE 18:1	Lipids	LPE	3925800	3105300	2924900	1036200	1318500	1176600	17421000	19757000	18863000	1508700	1254900	1938500	-	--	--
pmp001280	480.31	339.29	479.301	C23H46NO7P	[M+H]+	3-{[(2-Aminoethoxy)(hydroxy)phosphoryl]oxy}-2-hydroxypropyl-9,12-octadecenoate	Alkaloids	Alkaloids	788230	575630	432250	108480	144610	160810	972770	799140	828940	266680	235480	267860	-	--	--
pmb2260	480.31	184.07	479.301	C23H46NO7P	[M+H]+	LysoPC 15:1	Lipids	LPC	192380	188310	180350	211820	208060	199090	78126	72690	63724	81790	67928	66061	-	--	--
pmb0880	482.32	341.31	481.317	C23H48NO7P	[M+H]+	LysoPE 18:0	Lipids	LPE	22741	18905	16452	7928.3	6892.6	7019.7	101140	128330	113100	8399.7	7775.2	12497	-	--	--
Hmyn007081	481.25	245.04	482.262	C22H43O9P	[M-H]-	LysoPG(16:1)	Lipids	Glycerol ester	16572	18562	16941	19813	21376	19716	2716.6	5451.2	6597.4	5174.9	5505.9	6053.7	-	--	--
Zmhn003565	489.1	285.04	490.111	C23H22O12	[M-H]-	Kaempferol-3-O-(6''-acetyl)-glucoside	Flavonoids	Flavonols	1809.4	9	9	9	9	9	14206	12189	12318	7325400	4952600	5757400	-	--	--
Lmgp003546	493.13	331.08	492.127	C23H24O12	[M+H]+	4',5'-Dihydroxy-6,8-dimethoxyisoflavone-7-O-galactoside	Flavonoids	Isoflavones	9	9	3462.5	669240	705540	688000	181280	167130	207520	41268	25366	19003	-	--	--
Lmgp004829	493.13	331.08	492.127	C23H24O12	[M+H]+	5,7,4'-trihydroxy-6,8-dimethoxy isoflavone-7-O-galactosides	Flavonoids	Isoflavones	9	9	6032.1	700900	678370	654790	171880	174920	203690	37525	20943	26115	-	--	--
pmb0736	493.13	331	492.127	C23H24O12	[M+H]+	Tricin 7-O-Glucoside	Flavonoids	Flavonoid	9	9	4240.6	630440	660990	596320	169950	156060	185820	37724	19049	24946	32769-01-0	--	--
pma0634	495.3	275.2	494.289	C28H38N4O4	[M+H]+	N1,N5-di-Trans-p-coumaroylspermine	Alkaloids	Phenolamine	12458	16224	10222	7153.4	9	5265.3	40030	37235	34627	11980	6958.3	7863.5	-	--	--
pmb0745	497.14	331.3	496.137	C26H24O10	[M+H]+	Tricin 4'-O-syringyl alcohol	Flavonoids	Flavonoid	536.81	1130.4	1172.3	128620	172730	116730	7834.9	4115.1	3725.8	8626.9	5346.4	2489.1	-	--	--
pma0170	498.26	177.05	497.253	C27H35N3O6	[M+H]+	N',N''-Diferuloylspermidine	Alkaloids	Phenolamine	197020	139300	182400	9	9	9	1254800	977900	1102900	92227	68225	104530	-	--	--
pme0500	503.16	323	504.169	C18H32O16	[M-H]-	D-(+)-Melezitose	Others	Saccharides and Alcohols	30496	47286	24955	43008	36408	39721	81272	72534	74715	37375	20786	21393	597-12-6	--	--
mws1589	503.16	179	504.169	C18H32O16	[M-H]-	Panose	Others	Saccharides and Alcohols	47209	60628	55414	43861	47440	47700	236640	236920	227560	28779	17639	34079	33401-87-5	C00713	--
pmb3045	505.1	329.1	506.106	C23H22O13	[M-H]-	Tricin 7-O-Glucuronide	Flavonoids	Flavonoid	9	9	9	3083.7	3585.7	4315	365780	335860	335240	8256.5	10172	11239	-	--	--
pmn001382	515.12	353.09	516.127	C25H24O12	[M-H]-	Isochlorogenic acid A	Phenolic acids	Phenolic acids	9	9	9	41431	32113	27540	9	9	9	3868300	2837900	2765400	2450-53-5	--	--
pmf0424	517.13	163.1	516.127	C25H24O12	[M+H]+	Isochlorogenic acid B	Phenolic acids	Phenolic acids	9	9	9	58004	73031	46584	6870.2	6908.4	10236	593090	603750	632500	14534-61-3	--	--
pmb0865	518.32	184.07	517.317	C26H48NO7P	[M+H]+	LysoPC 18:3	Lipids	LPC	18678000	17972000	14702000	15964000	17103000	15479000	30266000	38419000	43625000	8094800	7557300	8840300	-	--	--
pmp001251	520.34	184.07	519.332	C26H50NO7P	[M+H]+	LysoPC 18:2	Lipids	LPC	2020700	1964500	1627900	1553800	1672100	1481800	3376500	4263200	4753000	1207800	1210300	1362800	-	--	--
pmp001281	522.36	184.07	521.348	C26H52NO7P	[M+H]+	LysoPC 18:1	Lipids	LPC	40664000	38488000	29930000	18372000	22430000	20929000	66983000	70656000	70427000	19208000	17793000	20771000	-	--	--
pmb3041	521.09	329.2	522.101	C23H22O14	[M-H]-	Tricin O-saccharic acid	Flavonoids	Flavonoid	6618.6	10200	16669	2181	4655	4681	2455	3660.7	3196.9	3709.5	8117.3	4424.4	-	--	--
pmb3053	523.12	329.2	524.132	C27H24O11	[M-H]-	Tricin O-eudesmic acid	Flavonoids	Flavonoid	9	9	9	24089	22391	21570	1966.8	1632.7	1647.3	9	9	9	-	--	--
pmb0746	527.15	331	526.148	C27H26O11	[M+H]+	Tricin 4'-O-β-guaiacylglycerol	Flavonoids	Flavonoid	8143.8	30674	18304	1656900	1324200	1186500	67053	42225	39279	59059	42169	31604	-	--	--
pmb2554	529.16	193.1	530.164	C23H30O14	[M-H]-	5-O-Feruloyl quinic acid glucoside	Phenolic acids	Phenolic acids	13311	19777	26426	52439	51140	46615	9	9	9	11150	6782.1	5139.5	-	--	--
pmb0654	535.14	481.1	534.137	C25H26O13	[M+H]+	Apigenin di-C,C-pentoside	Flavonoids	Flavonoid	6937.5	12591	15278	10292	12971	13545	320700	347210	297740	59312	67874	71682	-	--	--
pmb2228	538.39	184.07	537.379	C27H56NO7P	[M+H]+	LysoPC 19:0	Lipids	LPC	48071	45235	44698	32940	37467	38192	23417	21378	21318	30912	25618	23886	108273-88-7	--	--
pmp001282	544.34	485.27	543.333	C28H50NO7P	[M+H]+	Propyl2-(trimethylammonio)ethyl phosphate	Others	Others	3585400	3464100	2393000	1169600	1473000	1285600	3448700	2230200	2703900	1716000	1561900	1510800	-	--	--
pmd0146	548.37	184.07	547.364	C28H54NO7P	[M+H]+	LysoPC 20:2(2n isomer)	Lipids	LPC	46715	44147	35741	49037	60654	59762	97099	140500	149360	19209	22118	29581	-	--	--
pmp001114	549.16	531.15	548.153	C26H28O13	[M+H]+	Hesperetin C-malonylhexoside	Flavonoids	Flavonoid carbonoside	9	9	9	26530	27692	29440	636250	633790	570350	65934	69117	71266	-	--	--
Hmyn007087	555.29	225	556.299	C25H49O11P	[M-H]-	LysoPI(P-16:0)	Lipids	Glycerol ester	43203	43072	44425	48298	82653	77872	1711.1	9671.8	8243.8	18217	17576	13689	-	--	--
pmb3032	561.12	329.1	562.132	C26H26O14	[M-H]-	Tricin O-malonyl rhamnoside	Flavonoids	Flavonoid	9	9	9	45329	31365	33317	1034.3	1584.6	1179.4	1242	1320	9	-	--	--
mws1292	565.16	409.09	564.123	C26H28O14	[M+H]+	Isoschaftoside	Flavonoids	Flavonoid carbonoside	9	7288.7	4775.4	27400	29109	33011	406230	434070	368310	198550	167180	215540	52012-29-0	--	--
pmb2922	565.05	323.1	566.055	C15H24N2O17P2	[M-H]-	Uridine 5'-diphospho-D-glucose	Nucleotides and derivatives	Nucleotides and derivatives	20490000	17437000	19710000	19912000	18958000	21514000	7002500	6464200	7240600	14025000	10120000	13314000	133-89-1	C00029	ko00040,ko00052,ko00053,ko00240,ko00500,ko00520,ko00561,ko00908,ko01100
Rfmb26203	579.21	417.16	580.216	C28H36O13	[M-H]-	Syringaresinol-Hex	Lignans and Coumarins	Lignans	1510000	1740900	2304100	701060	747790	738300	2778200	2575600	2871900	987960	913570	874860	-	--	--
Hmgp003641	593.18	447.13	592.177	C28H32O14	[M+H]+	Chrysoeriol-C-rhamnoside-O-rhamnoside	Flavonoids	Flavonoid	9	9	9	9	9	9	1911800	1999100	1885900	222370	10984	127490	-	--	--
pmp000591	593.19	447.13	592.179	C28H32O14	[M+H]+	Acacetin-7-O-rutinoside	Flavonoids	Flavonoid	9	9	9	9	9	9	2781100	2833300	2747400	312930	13265	185950	480-36-4	--	--
pmb2936	591.17	367.2	592.179	C28H32O14	[M-H]-	Disinapoyl hexoside	Phenolic acids	Phenolic acids	2150700	2723900	3463800	1125400	1314700	1137500	477720	467980	470360	7645.9	3417.1	3979.4	-	--	--
Lmmp003217	595.14	287.06	594.137	C30H26O13	[M+H]+	Kaempferol-3-O-β-D-(6''-O-(E)-p-coumaroyl)glucopyranoside	Flavonoids	Flavonols	9	9	9	4699.5	2960.6	3480.5	9	9	9	4360500	3810300	3751800	-	--	--
Lmbp003230	595.17	287.05	594.158	C27H30O15	[M+H]+	Kaempferol-3-O-neohesperidoside	Flavonoids	Flavonols	9	9	9	4748.7	3676.2	4554.1	9	9	9	4443900	3612100	3581600	32602-81-6	--	--
mws1073	595.17	457.2	594.158	C27H30O15	[M+H]+	Apigenin 6,8-C-diglucoside	Flavonoids	Flavonoid	9	9	9	55032	55881	55728	220500	237890	177870	17669	22513	19999	23666-13-9	--	--
pmp000593	595.17	449.1	594.158	C27H30O15	[M+H]+	Luteolin-7-O-rutinoside	Flavonoids	Flavonoid	20157	17270	18454	73090	68578	72307	125710	78973	83274	39561000	35373000	35472000	3563-98-2	--	--
pmp001106	595.17	577.16	594.158	C27H30O15	[M+H]+	Vitexin-2-O-D-glucopyranoside	Flavonoids	Flavonoid carbonoside	9	9	9	15565	12195	10980	57031	64751	43459	6138.8	6360.5	9	-	--	--
pmp001079	595.17	449.1	594.158	C27H30O15	[M+H]+	Lonicerin	Flavonoids	Flavonoid	2479.4	9	9	6709.2	6058.2	5584.2	61738	55284	44901	3949700	2990500	3296300	20633-84-5	C17557	--
Lmnp002413	595.17	449.11	594.159	C27H30O15	[M+H]+	Tetrahydroxyflavone-C-rhamnosyl-glucoside	Flavonoids	Flavonoid carbonoside	9	1493.5	9	9	9	9	1828000	1535500	1933900	28357	9	14682	-	--	--
Hmmp002336	611.16	303.04	610.148	C30H26O14	[M+H]+	Quercetin-O-feruloyl-Pentoside	Flavonoids	Flavonols	7680.3	8814.2	12417	75996	71736	72981	25738	22375	19201	12364000	11828000	12640000	-	--	--
pmb0622	611.16	431.1	610.153	C27H30O16	[M+H]+	C-Hexosyl-luteolin O-hexoside	Flavonoids	Flavonoid carbonoside	9	9	9	9	9	9	201320	215680	224270	80721	59900	50565	-	--	--
pmn001583	609.15	300	610.153	C27H30O16	[M-H]-	Quercetin-3-O-robinobioside	Flavonoids	Flavonols	4838.9	4036.7	4822.1	31155	34358	36426	12984	13672	12873	7053700	6243200	6837100	52525-35-6	--	--
pmb0624	611.16	431.3	610.153	C27H30O16	[M+H]+	6-C-Hexosyl-luteolin O-hexoside	Flavonoids	Flavonoid carbonoside	9	9	9	9	9	9	66390	65848	73367	62934	46043	59117	-	--	--
pmp000126	611.16	593.2	610.153	C27H30O16	[M+H]+	Luteolin-6,8-di-C-glucoside	Flavonoids	Flavonoid	9	9	9	9	9	9	109990	113770	104810	29349	29881	21984	29428-58-8	--	--
mws0059	609.15	301	610.153	C27H30O16	[M-H]-	Quercetin-3-O-rutinoside (Rutin)	Flavonoids	Flavonols	3324.9	1784.8	6366.7	30275	27563	29219	11210	8913.4	11485	5446900	5184200	5242700	153-18-4	C05625	ko00944,ko01100,ko01110
mws0036	609.18	301	610.19	C28H34O15	[M-H]-	Hesperidin	Flavonoids	Dihydroflavone	9	9	9	7199.1	3711.1	5362.2	9	9	9	1178900	1158600	1052900	520-26-3	C09755	--
mws4134	611.14	306.08	612.152	C20H32N6O12S2	[M-H]-	Oxidized Glutathione	Amino acids and derivatives	Amino acids and derivatives	40291	46300	59444	69450	61887	55275	17788	20734	18869	51133	35093	39102	121-24-4	--	--
Rfmb26201	621.22	417.16	622.226	C30H38O14	[M-H]-	Syringaresinol-aceGlu	Lignans and Coumarins	Lignans	252540	266410	335600	42484	40276	34538	176640	209330	179480	191780	153980	150100	-	--	--
Hmjp002999	625.17	317.08	624.162	C28H32O16	[M+H]+	Isorhamnetin-3-O-rutinoside (Narcissin)	Flavonoids	Flavonoid	26618	56386	41703	498360	481700	444340	246100	212650	213740	8648000	6642800	6533000	604-80-8	--	--
Lmhp003217	625.17	317.06	624.169	C28H32O16	[M+H]+	2'-Hydoxy,5-methoxy Genistein-O-rhamnosyl-glucoside	Flavonoids	Isoflavones	23162	54479	40880	441330	467160	468110	237920	212770	209870	7882900	6578000	6356600	-	--	--
Lmmp002963	625.18	317.06	624.169	C28H32O16	[M+H]+	Methylquercetin glu-rha	Flavonoids	Flavonols	24075	53493	39139	392530	450160	435330	222150	198810	189820	8739000	6940100	6608100	-	--	--
pmb2653	649.1	145	650.227	C24H42O20	[M-H]-	D(+)-Melezitose O-rhamnoside	Others	Saccharides and Alcohols	45929	52607	55201	30681	26485	30225	57860	93840	99672	81314	56061	61790	-	--	--
pmp001289	653.13	301.1	652.128	C28H28O18	[M+H]+	Chrysoeriol-7-O-[β-D-glucuronopyranosyl-(1→2)-O-β-D-glucuronopyranoside]	Flavonoids	Flavonoid	9	9	9	105730	119490	110450	9	9	9	348290	268720	303070	-	--	--
pmb0530	664.12	136.2	663.109	C21H27N7O14P2	[M+H]+	Nicotinic acid adenine dinucleotide	Nucleotides and derivatives	Nucleotides and derivatives	1916800	1916300	2366400	1212700	1338900	1430700	357960	299080	390090	1628600	1336200	1359600	53-84-9	C00003	ko00190,ko00730,ko00760,ko01100
pmp001276	677.37	677.37	676.367	C33H56O14	[M+H]+	2,3-Dihydroxypropyl-9,12,15-octadecatrienoate-hexose-hexose	Lipids	Free fatty acids	7568400	3971700	3699300	1485600	1542900	1892500	3558900	5123300	4247800	11468000	9591700	9868200	-	--	--
pmp001271	679.39	263.24	678.383	C33H58O14	[M+H]+	2,3-Dihydroxypropyl-9,12-octadecadienoate-hexose-hexose	Lipids	Free fatty acids	295980	372670	258170	170910	168890	112820	73310	61789	56030	218630	270290	238270	-	--	--
Hmgp002564	683.15	331.08	682.138	C29H30O19	[M+H]+	Tricin 7-O-Diglucuronoside	Flavonoids	Flavonoid	16111	12870	22158	1675300	1823000	1610700	9	9	9	101320	61091	62212	83097-44-3	--	--
pmf0287	686.1	339	687.149	C21H33N7O13P2S-2	[M-H]-	3'-dephospho-CoA	Nucleotides and derivatives	Nucleotides and derivatives	9195.8	15323	17872	22020	26717	21253	7540.5	6076.3	6652.8	28833	21284	24575	3633-59-8	C00882	ko00770,ko01100
pmb1312	689.21	331.2	688.2	C33H36O16	[M+H]+	Tricin 4'-O-(β-guaiacylglyceryl)ether 7-O-glucoside	Flavonoids	Flavonoid	2397.1	4682.1	6475.2	602940	787240	753580	11769	11971	10509	32805	22104	19387	-	--	--
pmb0738	699.19	331.1	698.185	C34H34O16	[M+H]+	Tricin 7-O-[sinapoyl]-glucoside	Flavonoids	Flavonoid	9	9	9	21019	18845	17224	29220	19134	22182	9	9	9	-	--	--
Lmzn001875	741.23	579.18	742.232	C33H42O19	[M-H]-	Narirutin 4'-glucoside	Flavonoids	Flavonoid	223670	291650	273510	116640	141050	145250	118270	112790	105480	27619	31821	24878	-	--	--
pme2651	742.1	620.1	743.075	C21H28N7O17P3	[M-H]-	NADP (Nicotinamide adenine dinucleotide phosphate)	Nucleotides and derivatives	Nucleotides and derivatives	160020	140850	197850	231780	179460	206840	78126	94954	132680	244110	263040	342800	53-59-8	C00006	ko00195,ko00480,ko00760,ko01100
