# Supplementary material for: Metabolomics and transcriptomics strategies to reveal the mechanism of diversity of maize kernel color and quality
Source: BMC Genomics. 2023 Apr 12;24:194. doi: 10.1186/s12864-023-09272-x (PMC10091680; doi:10.1186/s12864-023-09272-x)
Supplement: Supplementary file 3 — Supplementary Material 3 [file 12864_2023_9272_MOESM3_ESM.xlsx]

## Sheet: file 2
Additional file 2. Shared alkaloids and phenolic acids in four different color maize kernels.
Index	Q1 (Da)	Q3 (Da)	Molecular Weight (Da)	Formula	Ionization model	Compounds	Class I	Class II	W1	W2	W3	Y1	Y2	Y3	R1	R2	R3	P1	P2	P3	CAS	cpd_ID	kegg_map
mws0361	253.22	235.19	254.225	C16H30O2	[M-H]-	Palmitoleic Acid	Lipids	Free fatty acids	20645	20308	16876	17956	18727	18335	22384	22857	19493	5103.8	3649.4	4141.6	373-49-9	C08362	ko00061
pmp001276	677.37	677.37	676.367	C33H56O14	[M+H]+	2,3-Dihydroxypropyl-9,12,15-octadecatrienoate-hexose-hexose	Lipids	Free fatty acids	7568400	3971700	3699300	1485600	1542900	1892500	3558900	5123300	4247800	11468000	9591700	9868200	-	--	--
pmb0864	426.26	285.24	425.254	C19H40NO7P	[M+H]+	LysoPE 14:0	Lipids	LPE	9419.8	6875.4	4959.8	3164.7	2772.8	4065.2	4484.9	3730.6	3278.6	18954	12779	15723	-	--	--
pmb0863	492.31	184.07	491.301	C24H46NO7P	[M+H]+	LysoPC 16:2	Lipids	LPC	337090	328770	273100	365160	429270	375930	467730	620020	708550	123710	131500	137570	-	--	--
pmp001270	494.32	184.07	493.317	C24H48NO7P	[M+H]+	LysoPC 16:1	Lipids	LPC	5633100	5599000	4275300	2578900	3111300	2362600	3588900	5834900	6611400	1206800	1369200	1401600	-	--	--
mws0120	258.11	104.11	257.103	C8H20NO6P	[M+H]+	Choline alfoscerate	Lipids	PC	2464100	2543500	2703300	4176600	4105700	4421500	27134000	30028000	31110000	791850	934620	1032200	28319-77-9	--	--
pmf0297	297.32	183.1	298.324	C20H42O	[M-H]-	1-Eicosanol	Lipids	Glycerol ester	401770	337180	323540	698390	744490	1062000	311080	431450	268430	5093600	3080800	2781300	629-96-9	--	--
pme3011	104.07	68.8	103.063	C4H9NO2	[M+H]+	γ-Aminobutyric acid	Organic acids	Organic acids	620250	610000	601560	344690	312170	261660	745430	821380	729290	1699900	1621700	1498100	56-12-2	C00334	ko00250,ko00330,ko00410,ko00650,ko00760,ko01100
mws0576	103.04	59.1	104.047	C4H8O3	[M-H]-	3-Hydroxybutyrate	Organic acids	Organic acids	285370	194290	211400	230720	206690	233950	525840	633700	401700	2984900	2381300	2262500	300-85-6	--	--
pme0295	146.08	86	145.074	C6H11NO3	[M+H]+	4-Acetamidobutyric acid	Organic acids	Organic acids	123930	107770	135630	119900	136390	112120	49187	51265	42928	293360	253720	235700	3025-96-5	C02946	ko00330,ko01100
mws0281	191.02	111	192.027	C6H8O7	[M-H]-	Citric Acid	Organic acids	Organic acids	3345300	3071300	3650400	4302400	4720100	3103600	3699400	3179700	2694200	13800000	10840000	10898000	77-92-9	C00158	ko00020,ko00250,ko00630,ko01100,ko01110,ko01200,ko01210,ko01230
mws0005	161.11	144	160.1	C10H12N2	[M+H]+	Tryptamine	Alkaloids	Plumerane	9	9	9	9	9	9	62199	61750	88213	276300	215500	249140	61-54-1	C00398	ko00380,ko00901,ko01100,ko01110
mws1417	160.04	116	161.048	C9H7NO2	[M-H]-	Indole-3-carboxylic acid	Alkaloids	Plumerane	29244	31092	23907	26097	27134	20429	37582	27545	30225	80262	69839	79278	771-50-6	--	--
mws0102	160.04	116	161.048	C9H7NO2	[M-H]-	Indole-5-carboxylic acid	Alkaloids	Plumerane	19108	23354	16640	15841	14112	14060	22142	18577	18863	47299	47467	49381	1670-81-1	--	--
pme2836	178.09	160	177.079	C10H11NO2	[M+H]+	5-Hydroxytryptophol	Alkaloids	Plumerane	17756	20401	14663	17652	15518	17080	30364	32890	27650	9	9	9	154-02-9	--	--
mws0191	118.09	59	117.079	C5H11NO2	[M+H]+	Betaine	Alkaloids	Alkaloids	6553400	7062200	6584500	205630	200540	188590	1823100	2044800	2055200	444220	511960	458510	107-43-7	C00719	ko00260,ko01100,ko02010
pmb1912	474.17	327	473.166	C20H23N7O7	[M+H]+	10-Formyl-THF	Alkaloids	Alkaloids	87240	102770	83649	73001	86178	66609	533590	599800	546560	30735	32133	35723	2800-34-2	C00234	ko00670,ko00970,ko01100,ko01200
pmp001275	672.42	331.29	671.409	C31H61O14N	[M+H]+	3-Hydroxypropyl palmitate glc-glucosamine	Alkaloids	Alkaloids	3106800	2776400	2647100	874720	941090	908640	1034200	2170300	1684400	6233000	7269900	4889500	-	--	--
pme2292	89.11	72.08	88.1	C4H12N2	[M+H]+	Putrescine	Alkaloids	Phenolamine	4044300	4785200	4220600	6111700	6281800	5851700	703600	779150	657750	19533000	17631000	16241000	110-60-1	C00134	ko00330,ko00472,ko00480,ko00960,ko01100,ko01110,ko02010
pmn001729	282.11	119.05	283.121	C17H17NO3	[M-H]-	N-z-p-Coumaroyl tyramine	Alkaloids	Phenolamine	9791.2	16358	13069	1291.5	9	9	7885.7	17430	1594.6	335700	283940	289610	-	--	--
pmp000727	288.13	177.05	287.127	C15H17N3O3	[M+H]+	Feruloylhistamine	Alkaloids	Phenolamine	10272	16331	20591	545280	684070	615600	43974	51481	52181	335630	290620	233370	94848-18-7	--	--
pmp001255	314.14	177.05	313.131	C18H19NO4	[M+H]+	N-Trans-feruloyltyramine	Alkaloids	Phenolamine	80405	72299	111920	73516	57206	76047	64355	63559	28186	2705200	2018100	1780300	66648-43-9	C02717	--
pmp001200	314.14	145	313.131	C18H19NO4	[M+H]+	Methoxy-N-Caffeoyltyramine	Alkaloids	Phenolamine	36078	33492	53180	34265	29118	30621	30613	31193	12329	1323600	1047500	872390	-	--	--
pmp001256	314.14	177.05	313.131	C18H19NO4	[M+H]+	N-Cis-feruloyltyramine	Alkaloids	Phenolamine	68745	70388	115460	70256	59109	76068	65542	60252	30091	2658300	2084300	1735000	80510-09-4	--	--
pmb0776	337.15	177.4	336.147	C20H20N2O3	[M+H]+	N-Feruloyl tryptamine	Alkaloids	Phenolamine	9	9	9	1214	662.69	1018.6	3360.9	3440.2	4432.7	11975	8933.5	12090	53905-13-8	--	--
pmb0770	353.15	177.1	352.142	C20H20N2O4	[M+H]+	N-Feruloyl serotonin	Alkaloids	Phenolamine	2373.9	1839.7	3618.3	7737.2	4764.4	6332	65723	62102	94539	1884300	1342000	953010	68573-23-9	--	--
pmb0489	397.2	147.04	396.19	C19H28N2O7	[M+H]+	N-hexosyl-p-coumaroyl putrescine	Alkaloids	Phenolamine	798370	792510	831340	238300	226680	118450	9784.7	8706.3	8122.3	38662	31655	40671	-	--	--
pmb0500	411.19	177.05	410.184	C23H26N2O5	[M+H]+	N-p-Coumaroyl-N'-feruloylputrescine	Alkaloids	Phenolamine	495650	408790	958780	4242200	5593600	3893600	3790800	3641200	3556400	38846000	33858000	36853000	380302-96-5	--	--
pma0692	438.24	147.04	437.231	C25H31N3O4	[M+H]+	N(1),N(8)-Bis(p-coumaroyl)spermidine	Alkaloids	Phenolamine	5735400	3203600	6027300	300740	462810	369560	49122000	46795000	54779000	184210	96678	184230	114916-05-1	C21169	--
pme3311	339	97	340.12	C6H14O12P2	[M-H]-	D-Fructose-1,6-biphosphate	Others	Saccharides and Alcohols	211150	171860	256440	150790	156020	211540	184650	174120	281860	60296	76877	86098	-	--	--
pme1738	138.08	95	137.071	C7H9N2O	[M+H]+	3-Carbamyl-1-methylpyridinium(1-Methylnicotinamide)	Others	Others	18785	14974	15805	14511	12161	15163	23239	30885	35162	9	9	9	1005-24-9	C02918	ko00760,ko01100
Hmln002597	193.05	161.02	216.04	C10H9NaO4	[M-Na]-	Sodium ferulate	Others	Others	874.87	1170.3	2071.2	2878	2806.7	2597.9	3224.2	3186.4	4824.6	46497	30427	24004	-	--	--
mws1038	277.12	146	278.13	C11H22N2O4S	[M-H]-	(R)-Pantetheine	Others	Others	282590	280340	240910	266400	341300	313400	424890	375990	414520	91616	101740	112690	496-65-1	C00831	ko00332,ko00770
Lmtn002796	449.1	287.05	450.116	C21H22O11	[M-H]-	Aromadendrin 7-glucoside	Others	Others	9	9	9	9	9	9	107200	80421	92456	22401000	22602000	23722000	-	--	--
pmb3093	351.1	105.1	352.079	C16H16O9	[M-H]-	6,7-dihydroxycoumarin 7-O-quinic acid	Lignans and Coumarins	Coumarins	9	6289.9	5216.8	13693	19582	11519	7008.3	4925.1	9354.7	1937300	1521200	1436000	-	--	--
pma0104	369.12	207.1	368.09	C20H16O7	[M+H]+	N-sinapoylhydroxycoumarin	Lignans and Coumarins	Coumarins	837670	756340	1048000	906740	832200	778230	1218700	1096300	981370	223240	192850	251030	-	--	--
Hmgn004693	371.11	327.03	372.121	C20H20O7	[M-H]-	(8'R,7'S)-(-)-8-Hydroxy-α-conidendrin	Lignans and Coumarins	Lignans	12483	16384	20119	21497	23726	22056	12386	13904	12546	178700	137970	107780	-	--	--
Lmgn002843	285.05	199.04	286.048	C15H10O6	[M-H]-	2'-Hydroxyisoflavone	Flavonoids	Isoflavones	9	9	9	9	9	9	14468	13270	11351	135530	172410	186710	-	--	--
Lmhn004976	299.06	284.02	300.063	C16H12O6	[M-H]-	Aracarpene 2	Flavonoids	Isoflavones	9	9	9	4630	5644.8	5986.3	19676	13350	16610	346170	285240	423210	-	--	--
Lmgp004474	579.17	271.06	578.164	C27H30O14	[M+H]+	5,7,4'-trihydroxy isoflavone-7-O-galactoside-rhamnose	Flavonoids	Isoflavones	9	9	9	31805	37949	39051	9	9	7696.6	1062600	792540	813240	-	--	--
Lmhp003217	625.17	317.06	624.169	C28H32O16	[M+H]+	2'-Hydoxy,5-methoxy Genistein-O-rhamnosyl-glucoside	Flavonoids	Isoflavones	23162	54479	40880	441330	467160	468110	237920	212770	209870	7882900	6578000	6356600	-	--	--
Lmmp000897	611.14	287.05	610.132	C30H26O14	[M+H]+	Gallocatechin-Gallocatechin	Flavonoids	Flavanols	5956.2	9	9	5069.2	2807.1	5249	9	9	26400	21920000	19800000	20823000	-	--	--
pmp001114	549.16	531.15	548.153	C26H28O13	[M+H]+	Hesperetin C-malonylhexoside	Flavonoids	Flavonoid carbonoside	9	9	9	26530	27692	29440	636250	633790	570350	65934	69117	71266	-	--	--
pmb0622	611.16	431.1	610.153	C27H30O16	[M+H]+	C-Hexosyl-luteolin O-hexoside	Flavonoids	Flavonoid carbonoside	9	9	9	9	9	9	201320	215680	224270	80721	59900	50565	-	--	--
mws0032	319.04	153	318.038	C15H10O8	[M+H]+	Myricetin	Flavonoids	Flavonols	9	9	9	9	9	9	19961	20501	22043	61736	100040	73233	529-44-2	C10107	ko00941,ko00944,ko01110
pme0321	431.1	285	432.106	C21H20O10	[M-H]-	Kaempferol-7-O-rhamnoside	Flavonoids	Flavonols	9	9	9	9	9	9	3714.5	1831.8	2748.5	73388	65671	53825	20196-89-8	--	--
mws0919	431.1	285	432.106	C21H20O10	[M-H]-	Kaempferol-3-O-rhamnoside (Afzelin)(Kaempferin)	Flavonoids	Flavonols	9	9	9	9	9	9	4509.2	3619.2	3460.9	79765	56808	63460	482-39-3	C16911	ko00944
mws0089	447.09	285.04	448.101	C21H20O11	[M-H]-	Kaempferol-7-O-glucosdie	Flavonoids	Flavonols	6955.9	9	9	26952	23108	19010	1673000	1580800	1648300	36468000	32156000	31427000	16290-07-6	--	--
mws0913	447.09	285	448.101	C21H20O11	[M-H]-	Kaempferol-3-O-galactoside (Trifolin)	Flavonoids	Flavonols	9	9	9	9	9	9	1675100	1701700	1441400	38762000	31359000	33719000	23627-87-4	C12626	ko00944
mws2209	449.11	287.06	448.101	C21H20O11	[M+H]+	Kaempferol-3-O-glucoside (Astragalin)	Flavonoids	Flavonols	9	9	9	9	9	9	186520	178220	156370	16441000	14491000	14013000	480-10-4	C12249	ko00944,ko01110
mws0061	463.09	300	464.095	C21H20O12	[M-H]-	Quercetin-3-O-β-D-Galactoside (Hyperin)	Flavonoids	Flavonols	24843	7026	7080.9	12455	14716	16001	32414	17383	45770	31309000	30705000	27006000	482-36-0	C10073	--
mws1329	463.09	300.7	464.095	C21H20O12	[M-H]-	Quercetin-7-O-Glucoside	Flavonoids	Flavonols	8253.6	9	9	29712	29910	29266	2218800	2219900	2412300	16183000	14007000	15239000	491-50-9	--	--
Lmdp003286	465.1	303.06	464.095	C21H20O12	[M+H]+	Isohyperoside	Flavonoids	Flavonols	21458	9	9	9	9	9	359990	375240	430520	35104000	32040000	32481000	35589-21-0	--	--
mws0091	463.09	300.03	464.095	C21H20O12	[M-H]-	Quercetin-3-O-β-D-glucoside(Isoquercitrin)	Flavonoids	Flavonols	10080	9	9	6311	7369.8	5608.4	15225	9439.7	24134	22641000	17641000	18898000	482-35-9	C05623	ko00944,ko01100,ko01110
pmp001309	465.1	303.1	464.095	C21H20O12	[M+H]+	6-Hydroxykaempferol-7-O-glucoside	Flavonoids	Flavonols	17388	9	9	9	9	9	421300	350710	430250	34880000	30922000	32138000	-	--	--
Hmpp003242	479.11	317.06	478.101	C22H22O12	[M+H]+	Isorhamnetin-3-O-glucoside	Flavonoids	Flavonols	9	9	9	50045	52312	52962	95454	93226	109560	26931000	21249000	22376000	-	--	--
Zmhn003565	489.1	285.04	490.111	C23H22O12	[M-H]-	Kaempferol-3-O-(6''-acetyl)-glucoside	Flavonoids	Flavonols	1809.4	9	9	9	9	9	14206	12189	12318	7325400	4952600	5757400	-	--	--
Lmmp003217	595.14	287.06	594.137	C30H26O13	[M+H]+	Kaempferol-3-O-β-D-(6''-O-(E)-p-coumaroyl)glucopyranoside	Flavonoids	Flavonols	9	9	9	4699.5	2960.6	3480.5	9	9	9	4360500	3810300	3751800	-	--	--
Lmbp003230	595.17	287.05	594.158	C27H30O15	[M+H]+	Kaempferol-3-O-neohesperidoside	Flavonoids	Flavonols	9	9	9	4748.7	3676.2	4554.1	9	9	9	4443900	3612100	3581600	32602-81-6	--	--
Hmmp002336	611.16	303.04	610.148	C30H26O14	[M+H]+	Quercetin-O-feruloyl-Pentoside	Flavonoids	Flavonols	7680.3	8814.2	12417	75996	71736	72981	25738	22375	19201	12364000	11828000	12640000	-	--	--
pmn001583	609.15	300	610.153	C27H30O16	[M-H]-	Quercetin-3-O-robinobioside	Flavonoids	Flavonols	4838.9	4036.7	4822.1	31155	34358	36426	12984	13672	12873	7053700	6243200	6837100	52525-35-6	--	--
mws0059	609.15	301	610.153	C27H30O16	[M-H]-	Quercetin-3-O-rutinoside (Rutin)	Flavonoids	Flavonols	3324.9	1784.8	6366.7	30275	27563	29219	11210	8913.4	11485	5446900	5184200	5242700	153-18-4	C05625	ko00944,ko01100,ko01110
Lmmp002963	625.18	317.06	624.169	C28H32O16	[M+H]+	Methylquercetin glu-rha	Flavonoids	Flavonols	24075	53493	39139	392530	450160	435330	222150	198810	189820	8739000	6940100	6608100	-	--	--
mws0058	299.06	284	300.063	C16H12O6	[M-H]-	Diosmetin	Flavonoids	Flavonoid	9	9	9	4432.4	5444.9	5277.5	18477	11127	15765	296980	252770	353300	520-34-3	--	--
Zmhp003514	301.07	286.05	300.063	C16H12O6	[M+H]+	6,7,8-Tetrahydroxy-5-methoxyflavone	Flavonoids	Flavonoid	9	9	9	3470.4	3928.2	3641.9	16485	8385.5	10932	250230	207550	313730	-	--	--
pmp000002	315.09	300.06	314.079	C17H14O6	[M+H]+	Ladanein	Flavonoids	Flavonoid	9	9	9	9	9	9	2065	1037.9	1627	81594	77645	113820	10176-71-3	--	--
Lmzp004885	331.08	315.05	330.074	C17H14O7	[M+H]+	Tricin	Flavonoids	Flavonoid	1542.7	2192.7	1385.5	775380	826920	761190	492110	386920	396940	60483	47831	62071	520-32-1	C10193	--
pmp000004	331.08	316.06	330.074	C17H14O7	[M+H]+	Jaceosidin	Flavonoids	Flavonoid	9	9	9	324230	371250	322700	215920	167030	184540	18097	19415	27734	18085-97-7	--	--
mws1474	345.1	284	344.09	C18H16O7	[M+H]+	5,7-Dihydroxy-3',4',5'-trimethoxyflavone	Flavonoids	Flavonoid	4173.3	2926.2	2765.5	9	9	9	9	9	9	75353	56490	55419	18103-42-9	C19807	--
pmp000786	345.1	330.07	344.09	C18H16O7	[M+H]+	Eupatorin	Flavonoids	Flavonoid	914.93	491.3	628.6	9	9	9	9	9	9	15157	10407	12353	855-96-9	--	--
Zmhn003534	433.11	271.06	434.121	C21H22O10	[M-H]-	Naringenin-O-glucoside	Flavonoids	Flavonoid	9	9	9	8891.5	12737	9734.8	9	9	9	2332600	2390000	2983600	-	--	--
Hmpp003270	449.1	287.05	448.091	C21H20O11	[M+H]+	Luteolin-4'-O-β-D-glucoside	Flavonoids	Flavonoid	9	9	9	9	9	9	197810	202260	171650	16243000	14081000	13951000	6920-38-3	--	--
pme2459	449.11	287.2	448.101	C21H20O11	[M+H]+	Luteolin-7-O-glucoside(Cynaroside)	Flavonoids	Flavonoid	9	9	9	15730	30200	20320	9	9	9	13593000	15976000	17504000	5373-11-5	C03951	ko00944
Lmlp003531	449.11	287.06	448.101	C21H20O11	[M+H]+	Luteolin-3'-O-β-D-glucoside	Flavonoids	Flavonoid	9	9	9	9	9	9	215280	206470	190540	15195000	14546000	14096000	5154-41-6	--	--
Lmzp002365	465.14	303.09	464.131	C22H24O11	[M+H]+	Hesperetin-7-O-glucoside	Flavonoids	Flavonoid	9	9	9	20570	19261	14796	735050	665470	742020	205840	293320	302120	31712-49-9	--	--
pmf0374	477.1	314	478.111	C22H22O12	[M-H]-	2,6-Dimethyl-7-octene-2,3,6-triol	Flavonoids	Flavonoid	9	9	9	15039	16470	12633	25502	23959	30782	7720200	6332800	6399600	5041-82-7	--	--
pmb3045	505.1	329.1	506.106	C23H22O13	[M-H]-	Tricin 7-O-Glucuronide	Flavonoids	Flavonoid	9	9	9	3083.7	3585.7	4315	365780	335860	335240	8256.5	10172	11239	-	--	--
pmb0654	535.14	481.1	534.137	C25H26O13	[M+H]+	Apigenin di-C,C-pentoside	Flavonoids	Flavonoid	6937.5	12591	15278	10292	12971	13545	320700	347210	297740	59312	67874	71682	-	--	--
mws1073	595.17	457.2	594.158	C27H30O15	[M+H]+	Apigenin 6,8-C-diglucoside	Flavonoids	Flavonoid	9	9	9	55032	55881	55728	220500	237890	177870	17669	22513	19999	23666-13-9	--	--
pmp000593	595.17	449.1	594.158	C27H30O15	[M+H]+	Luteolin-7-O-rutinoside	Flavonoids	Flavonoid	20157	17270	18454	73090	68578	72307	125710	78973	83274	39561000	35373000	35472000	3563-98-2	--	--
pmp001079	595.17	449.1	594.158	C27H30O15	[M+H]+	Lonicerin	Flavonoids	Flavonoid	2479.4	9	9	6709.2	6058.2	5584.2	61738	55284	44901	3949700	2990500	3296300	20633-84-5	C17557	--
pmp000126	611.16	593.2	610.153	C27H30O16	[M+H]+	Luteolin-6,8-di-C-glucoside	Flavonoids	Flavonoid	9	9	9	9	9	9	109990	113770	104810	29349	29881	21984	29428-58-8	--	--
Hmjp002999	625.17	317.08	624.162	C28H32O16	[M+H]+	Isorhamnetin-3-O-rutinoside (Narcissin)	Flavonoids	Flavonoid	26618	56386	41703	498360	481700	444340	246100	212650	213740	8648000	6642800	6533000	604-80-8	--	--
pmp001289	653.13	301.1	652.128	C28H28O18	[M+H]+	Chrysoeriol-7-O-[β-D-glucuronopyranosyl-(1→2)-O-β-D-glucuronopyranoside]	Flavonoids	Flavonoid	9	9	9	105730	119490	110450	9	9	9	348290	268720	303070	-	--	--
Hmgp002564	683.15	331.08	682.138	C29H30O19	[M+H]+	Tricin 7-O-Diglucuronoside	Flavonoids	Flavonoid	16111	12870	22158	1675300	1823000	1610700	9	9	9	101320	61091	62212	83097-44-3	--	--
pmb1312	689.21	331.2	688.2	C33H36O16	[M+H]+	Tricin 4'-O-(β-guaiacylglyceryl)ether 7-O-glucoside	Flavonoids	Flavonoid	2397.1	4682.1	6475.2	602940	787240	753580	11769	11971	10509	32805	22104	19387	-	--	--
Lmzn001875	741.23	579.18	742.232	C33H42O19	[M-H]-	Narirutin 4'-glucoside	Flavonoids	Flavonoid	223670	291650	273510	116640	141050	145250	118270	112790	105480	27619	31821	24878	-	--	--
pmf0203	463.12	301.07	463.124	C22H23O11+	[M]+	Peonidin 3-O-glucoside	Flavonoids	Anthocyanins	9	9	9	9	9	9	858990	780680	559830	66928000	53803000	55106000	68795-37-9	C12141	ko00942
mws0914	271.06	151	272.068	C15H12O5	[M-H]-	Pinobanksin	Flavonoids	Dihydroflavonol	9	9	9	34864	29941	26218	4617.7	3920	4290	3307900	3659900	4084000	548-82-3	C09826	ko00941
pme1598	463.12	301	464.132	C22H24O11	[M-H]-	Hesperetin 5-O-glucoside	Flavonoids	Dihydroflavonol	9	9	9	35195	44408	34768	2567700	2636400	3451600	16830000	14746000	15553000	69651-80-5	--	--
pme0376	271.06	151	272.068	C15H12O5	[M-H]-	Naringenin	Flavonoids	Dihydroflavone	9	9	9	32988	33043	26433	4088.6	4500.3	3958.9	3372500	3485600	4226000	480-41-1	C00509	ko00941,ko00943,ko01100,ko01110
pme3475	273.08	153	272.068	C15H12O5	[M+H]+	Butin	Flavonoids	Dihydroflavone	9	9	9	29629	29065	25114	6276.9	3141.1	2820.1	2522400	2962700	3255800	492-14-8	C09614	ko00941
mws0064	287.06	135	288.063	C15H12O6	[M-H]-	Eriodictyol	Flavonoids	Dihydroflavone	9	9	9	9797	10134	7292.1	81872	68824	67631	931870	1138700	1458000	552-58-9	C05631	ko00941,ko01100,ko01110
mws0463	301.07	164	302.079	C16H14O6	[M-H]-	Hesperetin	Flavonoids	Dihydroflavone	9	9	9	5837.6	5940	5377.3	438400	417430	412630	80123	101840	134550	520-33-2	C01709	ko00941
mws1033	303.09	153.02	302.079	C16H14O6	[M+H]+	Homoeriodictyol	Flavonoids	Dihydroflavone	9	9	9	12704	12303	10339	831590	744870	804370	166410	189170	238950	446-71-9	--	--
mws1179	433.11	271	434.121	C21H22O10	[M-H]-	Naringenin-7-O-glucoside	Flavonoids	Dihydroflavone	9	9	9	4959.5	3929.5	5734.3	9	9	9	1857000	1951600	2467100	529-55-5	--	--
mws0036	609.18	301	610.19	C28H34O15	[M-H]-	Hesperidin	Flavonoids	Dihydroflavone	9	9	9	7199.1	3711.1	5362.2	9	9	9	1178900	1158600	1052900	520-26-3	C09755	--
pme2960	273.08	153	272.068	C15H12O5	[M+H]+	Naringenin chalcone	Flavonoids	Chalcones	9	9	9	34720	28740	27815	4001	3692.1	2022.7	2714500	2956600	3440300	73692-50-9	C06561	ko00941,ko01100,ko01110
mws0847	150.08	133	149.07	C6H7N5	[M+H]+	1-Methyladenine	Nucleotides and derivatives	Nucleotides and derivatives	164790	161550	163040	147920	136980	138590	82205	83767	81702	459300	399420	405230	5142-22-3	C02216	--
pme1194	228.1	112	227.091	C9H13N3O4	[M+H]+	Deoxycytidine	Nucleotides and derivatives	Nucleotides and derivatives	40494	44242	57312	29287	30251	35148	18890	16508	17908	122180	93661	81691	951-77-9	C00881	ko00240,ko01100,ko02010
pme3732	244.09	112	243.086	C9H13N3O5	[M+H]+	Cytidine	Nucleotides and derivatives	Nucleotides and derivatives	392090	449510	384930	456830	539840	301590	360950	337190	332190	1223400	966000	747000	65-46-3	C00475	ko00240,ko01100,ko02010
pme3337	384.12	252	383.108	C14H17N5O8	[M+H]+	N6-Succinyl Adenosine	Nucleotides and derivatives	Nucleotides and derivatives	2096000	2070100	1963900	2398500	2903000	2273000	4857400	5772700	4132400	849130	967490	895250	4542-23-8	--	--
Hmgn001653	137.02	93.03	138.032	C7H6O3	[M-H]-	3,4-Dihydroxybenzaldehyde	Phenolic acids	Phenolic acids	478410	458350	506470	308840	357410	326220	286210	254180	267290	7939100	6433500	7251000	139-85-5	--	--
mws0921	149.06	131	150.068	C9H10O2	[M-H]-	p-Coumaryl alcohol	Phenolic acids	Phenolic acids	3789.9	3506.3	6161.8	2526	4766.1	6460.7	5615.9	3085.6	5321.6	47163	44393	36233	3690-05-9	C02646	ko00940,ko01100,ko01110
mws1200	177.06	145	178.063	C10H10O3	[M-H]-	Trans-4-Hydroxycinnamic Acid Methyl Ester	Phenolic acids	Phenolic acids	8166.6	7156.3	11278	17114	16417	18062	11053	11031	9620	86584	51522	46459	19367-38-5	--	--
pmb2795	177	145	178.063	C10H10O3	[M-H]-	4-Methoxycinnamic acid	Phenolic acids	Phenolic acids	4218.4	5258.4	8440.9	10744	10383	10159	6359.4	6557.7	5137.7	55531	34610	27011	830-09-1	--	--
mws1195	179.07	147.1	178.063	C10H10O3	[M+H]+	Methyl p-coumarate	Phenolic acids	Phenolic acids	6275	7406.9	8123.4	13651	13464	13625	10546	13489	12570	78772	40003	32885	3943-97-3	--	--
mws0093	179.07	146	180.079	C10H12O3	[M-H]-	Coniferyl alcohol	Phenolic acids	Phenolic acids	23043	27301	47275	35698	31066	30585	16828	14326	20734	132810	131190	163440	458-35-5	C00590	ko00940,ko00998,ko01100,ko01110
mws1350	181.05	151	182.058	C9H10O4	[M-H]-	Syringic Aldehyde	Phenolic acids	Phenolic acids	44163	56901	78132	36199	41930	32586	48646	55201	48348	9	9	9	134-96-3	--	--
mws1354	193.05	133.8	194.058	C10H10O4	[M-H]-	Trans-ferulic acid	Phenolic acids	Phenolic acids	215460	220030	224430	418530	477380	395280	856160	809120	635700	1684000	1565000	1377500	537-98-4	--	--
mws0014	193.05	134.01	194.058	C10H10O4	[M-H]-	Ferulic acid	Phenolic acids	Phenolic acids	164610	164910	179770	349090	360610	285760	622790	676020	560770	1453000	1313900	1121900	1135-24-6	C01494	ko00940,ko01100,ko01110
mws0853	209.08	179	210.089	C11H14O4	[M-H]-	Sinapyl alcohol	Phenolic acids	Phenolic acids	15582	13343	17703	20375	18149	33929	15066	10397	20072	110530	81898	100810	537-33-7	C02325	ko00940,ko01100,ko01110
pmn001669	237.08	147	238.084	C12H14O5	[M-H]-	Methyl sinapate	Phenolic acids	Phenolic acids	193320	218180	321510	416090	388750	350020	17888	18193	19283	123090	83068	79128	20733-94-2	--	--
Zmxn001997	299.08	137.02	300.084	C13H16O8	[M-H]-	Isosalicylic acid O-glycoside	Phenolic acids	Phenolic acids	9	9	9	216510	226360	199880	9	9	9	5858800	5826000	6427600	-	--	--
Zmhn001926	299.08	137.02	300.084	C13H16O8	[M-H]-	Salicylic acid O-glycoside	Phenolic acids	Phenolic acids	13967000	15570000	17769000	5522700	6415000	5276600	4402900	4315900	4043100	1807300	1602600	1960400	-	--	--
Hmtn001302	299.08	137.02	300.085	C13H16O8	[M-H]-	Glucosyloxybenzoic acid	Phenolic acids	Phenolic acids	13974000	14675000	17849000	5527900	6454100	5232000	4497700	4809500	4406800	1950200	1695300	1920300	-	--	--
mws2367	299.11	119	300.121	C14H20O7	[M-H]-	Salidroside	Phenolic acids	Phenolic acids	16449	18956	25802	38596	48740	42840	7602.4	7033.3	9413	1292700	1364400	1565800	10338-51-9	C06046	ko00350,ko01100
Lmhn003074	309.06	193.05	310.069	C14H14O8	[M-H]-	Feruloylmalic acid	Phenolic acids	Phenolic acids	9	9	9	5191.7	2946.7	3670	3721.1	2675.1	4706.7	171520	110300	91865	-	--	--
pmn001553	315.11	153.1	316.116	C14H20O8	[M-H]-	Cimidahurinine	Phenolic acids	Phenolic acids	9	9	9	57493	50460	50383	159890	194740	168500	2240500	1711100	2055900	142542-89-0	--	--
Hmtn001120	315.11	153.06	316.116	C14H20O8	[M-H]-	5-(2-Hydroxyethyl)-2-O-glucosylohenol	Phenolic acids	Phenolic acids	9	9	9	47421	52411	41898	141270	161590	129360	1684400	1338700	1748700	-	--	--
Zmhn001883	329.09	209.04	330.095	C14H18O9	[M-H]-	Vanillic acid glycoside	Phenolic acids	Phenolic acids	52671	53701	70962	348590	366310	309660	407670	430650	359740	849860	805410	901010	-	--	--
pmp000231	339.11	147.04	338.1	C16H18O8	[M+H]+	Trans-3-O-p-coumaric quinic acid	Phenolic acids	Phenolic acids	9	9	9	68946	78159	80861	9	9	9	10372000	8921400	8436700	-	--	--
pmp000232	339.11	147.04	338.1	C16H18O8	[M+H]+	Cis-3-p-coumaric quinic acid	Phenolic acids	Phenolic acids	65834	63908	88251	148990	123770	112690	157520	151070	128020	1090400	849670	823800	-	--	--
Zmhn002242	341.09	281.07	342.095	C15H18O9	[M-H]-	Caffeoyl glucose	Phenolic acids	Phenolic acids	9	9	8687.1	11558	9486.3	5555.9	9	9	9	159440	152730	185970	14364-08-0	C10433	--
mws0906	341.12	179	342.131	C16H22O8	[M-H]-	Coniferin	Phenolic acids	Phenolic acids	9	9	9	9	9	9	159620	110400	181080	653180	559790	681880	531-29-3	C00761	ko00940
mws0178	353.09	191.01	354.095	C16H18O9	[M-H]-	Chlorogenic acid	Phenolic acids	Phenolic acids	9	9	9	127760	148300	232820	9	9	9	32523000	28429000	27528000	327-97-9	C00852	ko00940,ko00941,ko00945,ko01110
pme1816	353.09	191	354.095	C16H18O9	[M-H]-	Neochlorogenic acid(5-O-Caffeoylquinic acid)	Phenolic acids	Phenolic acids	16832	12588	16579	55740	58934	47352	16867	24082	21854	8037000	6511000	6583900	906-33-2	C17147	--
pmp000545	355.1	337.12	354.095	C16H18O9	[M+H]+	4-Caffeoylquinic acid	Phenolic acids	Phenolic acids	32220	34406	43330	22824	28897	33593	11448	16904	14972	9	9	9	905-99-7	--	--
pmb3107	359.1	182.1	360.106	C15H20O10	[M-H]-	Syringic acid O-glucoside	Phenolic acids	Phenolic acids	752600	786610	817250	1065700	1066500	944210	1265700	1245300	1250100	379090	333630	327590	-	--	--
mws0179	367.1	190.9	368.111	C17H20O9	[M-H]-	Chlorogenic acid methyl ester	Phenolic acids	Phenolic acids	43039	51214	50848	254130	448900	704780	33113	37946	38041	23846000	21408000	20570000	29708-87-0	--	--
pmb0752	369.12	177.1	368.111	C17H20O9	[M+H]+	3-O-Feruloyl quinic acid	Phenolic acids	Phenolic acids	782300	999390	1120500	6049600	4560100	4523100	175390	169470	214570	13631000	12374000	12795000	1899-29-2	C02572	--
pmb0108	375.2	137.1	374.1	C19H18O8	[M+H]+	Feruloyl syringic acid	Phenolic acids	Phenolic acids	9	9	9	9	9	9	135350	153370	104150	11368	10378	10823	-	--	--
pmn001318	383.11	219.06	384.121	C21H20O7	[M-H]-	1,3-O-Di-p-Coumaroyl glycerol	Phenolic acids	Phenolic acids	9	9	9	9	9	9	34789	144550	35177	4733.1	3875.3	3468.8	-	--	--
Zmhn002513	385.11	223.06	386.121	C17H22O10	[M-H]-	Isosinapic acid-hexoside	Phenolic acids	Phenolic acids	1821900	2254500	2679000	4085900	4398400	3869200	1121500	1103900	1263000	535270	441540	455540	-	--	--
pmb2940	385.11	205	386.121	C17H22O10	[M-H]-	1-O-β-D-Glucopyranosyl sinapate	Phenolic acids	Phenolic acids	16386000	21268000	24804000	33835000	34869000	30808000	11809000	10968000	11573000	5119500	4572300	4380000	78185-48-5	--	--
pmp000091	445.15	177.05	444.142	C23H24O9	[M+H]+	Glyceryl 1,3-diferulate	Phenolic acids	Phenolic acids	154750	76704	165690	926090	727880	1135400	1657900	1645200	1522600	4582700	3071000	3483300	83008-46-2	--	--
pmn001382	515.12	353.09	516.127	C25H24O12	[M-H]-	Isochlorogenic acid A	Phenolic acids	Phenolic acids	9	9	9	41431	32113	27540	9	9	9	3868300	2837900	2765400	2450-53-5	--	--
pmf0424	517.13	163.1	516.127	C25H24O12	[M+H]+	Isochlorogenic acid B	Phenolic acids	Phenolic acids	9	9	9	58004	73031	46584	6870.2	6908.4	10236	593090	603750	632500	14534-61-3	--	--
Lmhn003801	531.12	337.06	532.122	C25H24O13	[M-H]-	Feruloylsinapoyltartaric acid	Phenolic acids	Phenolic acids	9	9	1130.8	17662	14386	12450	8349	7706.9	7027.8	55398	39577	36754	-	--	--
pmb2936	591.17	367.2	592.179	C28H32O14	[M-H]-	Disinapoyl hexoside	Phenolic acids	Phenolic acids	2150700	2723900	3463800	1125400	1314700	1137500	477720	467980	470360	7645.9	3417.1	3979.4	-	--	--
pmb2819	665.1	218.1	666.201	C27H38O19	[M-H]-	O-Caffeoyl maltotriose	Phenolic acids	Phenolic acids	12429	9972.8	9299.9	8516.4	10091	10499	20708	29106	11574	9	9	9	-	--	--
pme1002	138.09	103	137.084	C8H11NO	[M+H]+	L-Tyramine	Amino acids and derivatives	Amino acids and derivatives	298590	404350	466800	15593	16386	14384	9	9	9	186820	135040	123040	51-67-2	C00483	ko00350,ko00950,ko01100,ko01110
pme1210	150.06	61	149.051	C5H11NO2S	[M+H]+	L-Methionine	Amino acids and derivatives	Amino acids and derivatives	7132200	7147900	7961100	6131700	5840000	6681800	2519000	2553400	2739200	21065000	17375000	19085000	63-68-3	C00073	ko00270,ko00966,ko00970,ko01100,ko01110,ko01210,ko01230
pme2914	161.05	99	162.053	C6H10O5	[M-H]-	3-Hydroxy-3-methylpentane-1,5-dioic acid	Amino acids and derivatives	Amino acids and derivatives	374260	386500	440840	294120	331270	261750	397780	397280	332870	1076200	1011600	1139300	503-49-1	C03761	--
pme2773	223.07	134	222.067	C7H14N2O4S	[M+H]+	L-Cystathionine	Amino acids and derivatives	Amino acids and derivatives	73591	53318	42188	27250	28853	39501	31434	30997	28614	6924.2	11994	13018	56-88-2	C02291	ko00260,ko00270,ko01100,ko01110,ko01230
pmb0962	235.1	118.3	234.158	C10H22N2O4	[M+H]+	Lysine butyrate	Amino acids and derivatives	Amino acids and derivatives	1821400	1544900	1970900	1945.5	2128	2545.8	126420	278240	224340	11575	4830.6	7057.3	80407-71-2	--	--
pmb2855	307	145	308.122	C11H20N2O8	[M-H]-	L-Glutamine O-hexside	Amino acids and derivatives	Amino acids and derivatives	49449	81360	92549	76447	49961	46308	36014	59673	43223	315380	322410	217690	-	--	--
