# Supplementary material for: Metabolomics and transcriptomics strategies to reveal the mechanism of diversity of maize kernel color and quality
Source: BMC Genomics. 2023 Apr 12;24:194. doi: 10.1186/s12864-023-09272-x (PMC10091680; doi:10.1186/s12864-023-09272-x)
Supplement: Supplementary file 4 — Supplementary Material 4 [file 12864_2023_9272_MOESM4_ESM.xlsx]

## Sheet: file 3
Additional file 3. The detailed imformation of 65 unique DAMs in R vs P.
Index	Formula	Compounds	Class I	Class II	CAS	R1	R2	R3	P1	P2	P3	VIP	Fold_Change	Log2FC	Type
pmn001578	C16H32O2	Hexadecanoic acid	Lipids	Free fatty acids	57-10-3	33309000	41020000	34882000	16432000	18847000	17306000	1.10841	0.481499	-1.05439	down
pmb2778	C18H32O3	9,10-EODE	Lipids	Free fatty acids	65167-83-1	17223000	15773000	11925000	3617800	4370400	7699200	1.02674	0.349222	-1.51778	down
pmn001689	C18H32O4	9-Hydroxy-12-oxo-10-octadecenoic acid	Lipids	Free fatty acids	-	165790	292300	164270	6781.1	13145	10292	1.11349	0.0485541	-4.36426	down
pmn001694	C18H34O5	9,10,13-Trihyroxy-11-octadecadienoic acid	Lipids	Free fatty acids	-	905440	951620	645420	126930	155350	240510	1.08839	0.208909	-2.25906	down
pmp001271	C33H58O14	2,3-Dihydroxypropyl-9,12-octadecadienoate-hexose-hexose	Lipids	Free fatty acids	-	73310	61789	56030	218630	270290	238270	1.11876	3.80471	1.92779	up
pmb0874	C23H44NO7P	LysoPE 18:2	Lipids	LPE	-	3205700	3672000	3696900	513080	453730	722530	1.11713	0.159755	-2.64607	down
pmp001251	C26H50NO7P	LysoPC 18:2	Lipids	LPC	-	3376500	4263200	4753000	1207800	1210300	1362800	1.11254	0.305091	-1.71269	down
pmp001281	C26H52NO7P	LysoPC 18:1	Lipids	LPC	-	66983000	70656000	70427000	19208000	17793000	20771000	1.12786	0.277662	-1.8486	down
pma3606	C18H30O3	9-Hydroxy-10,12,15-octadecatrienoic acid	Lipids	Glycerol ester	-	6363300	6152300	4797100	1620700	1647800	2919000	1.04956	0.357397	-1.4844	down
pmb2789	C18H30O4	13-HpOTrE(r)	Lipids	Glycerol ester	121107-97-9	51500	49380	36323	14934	18673	24508	1.04416	0.423569	-1.23933	down
pmb2791	C18H30O4	9-HpOTrE	Lipids	Glycerol ester	111004-08-1	29732	29536	22379	10867	10652	13597	1.08634	0.430095	-1.21727	down
pmb2804	C18H32O4	13-HPODE	Lipids	Glycerol ester	33964-75-9	282070	220870	181220	41687	54179	90955	1.05225	0.273066	-1.87268	down
pmb0890	C21H38O4	MAG(18:2)	Lipids	Glycerol ester	-	8024100	12071000	11647000	28635000	27891000	26988000	1.09163	2.63102	1.39562	up
mws1213	C6H10O7	Aldehydo-D-galacturonate	Organic acids	Organic acids	685-73-4	1910000	1979900	1950600	206490	368180	380460	1.10558	0.163536	-2.61232	down
mws2203	C5H11O8P	Ribose-5-phosphate Barium Salt Hydrate	Organic acids	Organic acids	4300-28-1	311020	210530	171900	1579500	1290100	1381000	1.10928	6.12964	2.6158	up
pmn001705	C30H48O4	3,24-Dihydroxy-17,21-semiacetal-12(13)oleanolic fruit	Terpenoids	Triterpene	-	42651	38304	45556	103580	79816	73068	1.07324	2.02721	1.01949	up
pmb0374	C5H5N5	Aminopurine	Alkaloids	Alkaloids	452-06-2	76888	77188	65848	335580	286480	213370	1.10532	3.79872	1.92551	up
mws0677	C12H14N2O2	N-Acetyl-5-hydroxytryptamine	Alkaloids	Alkaloids	1210-83-9	86817	76654	83919	256040	224280	182230	1.10559	2.67816	1.42124	up
pmb0501	C5H14N4	Agmatine	Alkaloids	Phenolamine	306-60-5	73688	100140	78965	588620	595850	605950	1.12549	7.08255	2.82427	up
mws0017	C7H19N3	Spermidine	Alkaloids	Phenolamine	124-20-9	36410	23517	24799	132170	159480	173660	1.11234	5.49194	2.45732	up
pma0633	C19H32N4O2	N-p-Coumaroylspermine	Alkaloids	Phenolamine	130210-35-4	25190	22496	24360	7042.2	6065.4	7646.5	1.12252	0.288067	-1.79552	down
pma0634	C28H38N4O4	N1,N5-di-Trans-p-coumaroylspermine	Alkaloids	Phenolamine	-	40030	37235	34627	11980	6958.3	7863.5	1.10132	0.239533	-2.06171	down
pme2596	C8H9NO4	4-Pyridoxic acid	Others	Vitamin	82-82-6	967180	1040100	874340	159090	177350	169850	1.12838	0.175696	-2.50884	down
mws0232	C17H20N4O6	Riboflavin	Others	Vitamin	83-88-5	289250	330050	238500	111720	110780	103370	1.10868	0.37989	-1.39634	down
mws0437	C5H12O5	D-Arabitol	Others	Saccharides and Alcohols	488-82-4	12851	16464	13195	8496.7	6668.4	5836.5	1.05794	0.494039	-1.0173	down
pme3705	C6H10O7	D-Glucoronic acid	Others	Saccharides and Alcohols	6556-12-3	2177100	1750100	1904000	146710	326920	382490	1.08159	0.146817	-2.76791	down
pme3163	C7H15O10P	D-Sedoheptuiose 7-phosphate	Others	Saccharides and Alcohols	2646-35-7	9	9	9	2046900	2087300	2240400	1.13089	236096	17.849	up
pme0500	C18H32O16	D-(+)-Melezitose	Others	Saccharides and Alcohols	597-12-6	81272	72534	74715	37375	20786	21393	1.06558	0.348126	-1.52232	down
pmb0764	C6H9NOS	4-Methyl-5-thiazoleethanol	Others	Others	137-00-8	11194	9454.7	9726.8	26577	23898	23809	1.12006	2.44552	1.29014	up
pmp000452	C13H20O3	Annuionone D	Others	Others	-	125130	103930	127410	13496	12552	18385	1.12156	0.124647	-3.00408	down
pmb0382	C19H14O6	O-Feruloyl 4-hydroxylcoumarin	Lignans and Coumarins	Coumarins	-	144100	116910	130560	277580	352660	236290	1.07321	2.21296	1.14598	up
Hmcn002743	C22H26O8	Lirioresinol-A	Lignans and Coumarins	Lignans	21453-71-4	220550	248790	254880	991480	782750	776940	1.1188	3.52265	1.81666	up
pmn001663	C22H26O8	Syringaresinol	Lignans and Coumarins	Lignans	21453-69-0	41528	37898	42799	166250	129700	124250	1.11696	3.43792	1.78154	up
pmb3894	C17H14O7	Di-O-methylquercetin	Flavonoids	Flavonols	2068-02-2	844100	919820	646000	127260	154650	241640	1.08917	0.217248	-2.20259	down
pme3151	C5H11O7P	Deoxyribose 5-phosphate	Nucleotides and derivatives	Nucleotides and derivatives	102916-66-5	109480	128370	99278	43794	44876	46636	1.1154	0.401349	-1.31707	down
pme3961	C10H13N5O3	Deoxyadenosine	Nucleotides and derivatives	Nucleotides and derivatives	958-09-8	8721600	8743900	9410900	1884000	1650600	1330400	1.12262	0.181014	-2.46583	down
mws1715	C10H13N5O3	Cordycepin	Nucleotides and derivatives	Nucleotides and derivatives	73-03-0	118790	121200	130190	23094	22678	18532	1.12669	0.17371	-2.52525	down
pme1184	C10H13N5O4	Deoxyguanosine	Nucleotides and derivatives	Nucleotides and derivatives	961-07-9	2840800	2930800	2779200	309840	243000	220630	1.12691	0.0904559	-3.46664	down
pme0230	C10H13N5O4	Adenosine	Nucleotides and derivatives	Nucleotides and derivatives	58-61-7	1404500	1392900	1076300	3748700	3170100	2270000	1.04873	2.3721	1.24616	up
mws1060	C10H12N4O5	9-(β-D-Arabinofuranosyl)hypoxanthine	Nucleotides and derivatives	Nucleotides and derivatives	7013-16-3	46590	63421	37103	365100	262420	248710	1.10425	5.95613	2.57438	up
mws0668	C10H12N4O6	Xanthosine	Nucleotides and derivatives	Nucleotides and derivatives	146-80-5	39846	54222	35095	273440	220030	164380	1.09883	5.09318	2.34857	up
mws0884	C10H12N5O6P	Cyclic AMP	Nucleotides and derivatives	Nucleotides and derivatives	60-92-4	123950	113870	94480	314950	251800	200100	1.05998	2.3077	1.20646	up
mws0609	C10H12N5O7P	Guanosine 3',5'-cyclic monophosphate	Nucleotides and derivatives	Nucleotides and derivatives	7665-99-8	390580	250910	271060	803720	813620	569470	1.0479	2.39637	1.26085	up
pme3007	C9H14N2O12P2	Uridine 5'-diphosphate	Nucleotides and derivatives	Nucleotides and derivatives	27821-45-0	25909	16223	24538	259250	260390	278930	1.12332	11.978	3.58231	up
pme2117	C10H15N5O10P2	Adenosine 5'-Diphosphate	Nucleotides and derivatives	Nucleotides and derivatives	58-64-0	390100	297230	519140	1034800	1057200	1243800	1.07487	2.76493	1.46724	up
pmb0530	C21H27N7O14P2	Nicotinic acid adenine dinucleotide	Nucleotides and derivatives	Nucleotides and derivatives	53-84-9	357960	299080	390090	1628600	1336200	1359600	1.12002	4.12976	2.04606	up
pmf0287	C21H33N7O13P2S-2	3'-dephospho-CoA	Nucleotides and derivatives	Nucleotides and derivatives	3633-59-8	7540.5	6076.3	6652.8	28833	21284	24575	1.11598	3.68493	1.88164	up
pme2651	C21H28N7O17P3	NADP (Nicotinamide adenine dinucleotide phosphate)	Nucleotides and derivatives	Nucleotides and derivatives	53-59-8	78126	94954	132680	244110	263040	342800	1.06428	2.77979	1.47498	up
mws0458	C8H8O3	Vanillin	Phenolic acids	Phenolic acids	121-33-5	983260	1167300	860140	374640	360360	410310	1.10929	0.380413	-1.39436	down
pmn001517	C15H22O8	3,4,5-Trimethoxyphenyl-β-D-Glucopyranoside	Phenolic acids	Phenolic acids	-	22656000	23091000	19682000	1524600	1142300	1253700	1.12819	0.0599214	-4.06078	down
Lmhn002573	C17H20O11	Sinapoylglucuronic acid	Phenolic acids	Phenolic acids	-	11471	10976	9250.8	44356	28378	28748	1.08874	3.20155	1.67877	up
mws0256	C5H11NO2	L-Valine	Amino acids and derivatives	Amino acids and derivatives	72-18-4	1570200	1522100	1424300	8787600	6968500	7836600	1.12649	5.22355	2.38503	up
mws0813	C5H7NO3	5-Oxoproline	Amino acids and derivatives	Amino acids and derivatives	149-87-1	9164.9	11192	9146.4	30398	28169	26243	1.11798	2.87459	1.52336	up
mws1570	C5H9NO3	Cis-4-Hydroxy-D-proline	Amino acids and derivatives	Amino acids and derivatives	2584-71-6	10783	8096.9	12934	57722	63141	65679	1.11738	5.86354	2.55177	up
mws1587	C6H13NO2	α-Aminocaproic acid	Amino acids and derivatives	Amino acids and derivatives	327-57-1	157020	188760	156310	405350	333040	311830	1.09041	2.0917	1.06467	up
pmb0449	C6H11NO4	2-Aminoadipic acid (L-Homoglutamic acid)	Amino acids and derivatives	Amino acids and derivatives	542-32-5	1913200	1745500	2051500	6224600	6128600	5689300	1.12612	3.1597	1.65979	up
pme0122	C8H16N2O3	N6-Acetyl-L-lysine	Amino acids and derivatives	Amino acids and derivatives	692-04-6	571960	558350	569440	2041400	1781200	1522500	1.11853	3.14464	1.65289	up
mws0193	C7H15N3O3	L-Homocitrulline	Amino acids and derivatives	Amino acids and derivatives	1190-49-4	101280	91550	85798	440060	404680	393470	1.1275	4.44395	2.15184	up
pme0278	C7H14N2O4	2,6-Diaminooimelic acid	Amino acids and derivatives	Amino acids and derivatives	583-93-7	125110	147340	166520	53626	51361	45484	1.11307	0.342782	-1.54464	down
pme1419	C6H14ClNO2S	L-Methionine methyl ester	Amino acids and derivatives	Amino acids and derivatives	2491-18-1	83461	80721	95491	343650	295120	264470	1.11891	3.47837	1.79841	up
pme0170	C8H16N4O3	N-α-Acetyl-L-arginine	Amino acids and derivatives	Amino acids and derivatives	155-84-0	13413	15153	12748	3991.1	6809.9	6875.9	1.04048	0.427867	-1.22477	down
mws4176	C12H16N2O3	DL-Alanyl-DL-phenylalanine	Amino acids and derivatives	Amino acids and derivatives	1999-45-7	31109	34629	30584	92536	64980	61466	1.07282	2.27344	1.18488	up
pme2563	C8H14N2O5S	γ-Glu-Cys	Amino acids and derivatives	Amino acids and derivatives	636-58-8	9709.6	8411.9	8299.1	46637	34598	44394	1.12079	4.75496	2.24943	up
pme1086	C10H17N3O6S	Glutathione reduced form	Amino acids and derivatives	Amino acids and derivatives	70-18-8	1508200	1204600	1462300	2833100	2686700	2872500	1.1078	2.01008	1.00726	up
mws4134	C20H32N6O12S2	Oxidized Glutathione	Amino acids and derivatives	Amino acids and derivatives	121-24-4	17788	20734	18869	51133	35093	39102	1.07882	2.18376	1.12681	up
