# Supplementary material for: Metabolomics and transcriptomics strategies to reveal the mechanism of diversity of maize kernel color and quality
Source: BMC Genomics. 2023 Apr 12;24:194. doi: 10.1186/s12864-023-09272-x (PMC10091680; doi:10.1186/s12864-023-09272-x)
Supplement: Supplementary file 5 — Supplementary Material 5 [file 12864_2023_9272_MOESM5_ESM.xlsx]

## Sheet: file 5
Additional file 5. All of 107 DEGs indentified in the flavonoid synthesis pathway in four different color maize kernels.
ID	P-1_fpkm	P-2_fpkm	P-3_fpkm	R-1_fpkm	R-2_fpkm	R-3_fpkm	W-1_fpkm	W-2_fpkm	W-3_fpkm	Y-1_fpkm	Y-2_fpkm	Y-3_fpkm	chr	start	end	strand	KEGG	NR	Swissprot	Tremble	KOG	GO	Pfam
gene:Zm00001e020384	333.17	312.26	304.09	0.17	0	0.34	0.09	0.14	0.24	2.17	2.33	1.59	chr3	221779777	221781603	-	K13082 bifunctional dihydroflavonol 4-reductase/flavanone 4-reductase [EC:1.1.1.219 1.1.1.234] | (RefSeq) pco110172(456); dihydroflavonol 4-reductase (A)	dihydroflavonol 4-reductase [Zea mays]	RecName: Full=Dihydroflavonol 4-reductase; Short=DFR; EC=1.1.1.219 {ECO:0000250|UniProtKB:Q9XES5}; AltName: Full=Dihydrokaempferol 4-reductase; AltName: Full=Flavanone 4-reductase; Short=FNR; EC=1.1.1.234 {ECO:0000250|UniProtKB:Q9XES5};	SubName: Full=Dihydroflavonol-4-reductase {ECO:0000313|EMBL:ONM39959.1}; SubName: Full=NADPH-dependent reductase {ECO:0000313|EMBL:ABB29303.1};	Flavonol reductase/cinnamoyl-CoA reductase	GO:0050662,coenzyme binding; GO:0045552,dihydrokaempferol 4-reductase activity; GO:0047890,flavanone 4-reductase activity; GO:0009718,anthocyanin-containing compound biosynthetic process	short chain dehydrogenase
gene:Zm00001e006649	289.88	245.8	296.69	0.41	0.2	0.63	2.41	2.41	2.32	1.85	1.72	2.16	chr2	3821277	3823550	+	K00475 naringenin 3-dioxygenase [EC:1.14.11.9] | (RefSeq) fht1; flavanone 3-hydroxylase 1 (A)	flavanone 3-hydroxylase 1 [Zea mays]	RecName: Full=Naringenin,2-oxoglutarate 3-dioxygenase; EC=1.14.11.9 {ECO:0000250|UniProtKB:Q7XZQ7}; AltName: Full=FHT; AltName: Full=Flavanone-3-hydroxylase; Short=F3H;	SubName: Full=Naringenin2-oxoglutarate 3-dioxygenase {ECO:0000313|EMBL:ONM12564.1};	Iron/ascorbate family oxidoreductases	GO:0031418,L-ascorbic acid binding; GO:0046872,metal ion binding; GO:0045486,naringenin 3-dioxygenase activity; GO:0009813,flavonoid biosynthetic process	non-haem dioxygenase in morphine synthesis N-terminal
gene:Zm00001e024218	251.17	235.72	243.95	1.66	1.46	0.81	0.1	0	0.02	0.56	0.72	0.88	chr4	198742446	198745866	+	K00660 chalcone synthase [EC:2.3.1.74] | (RefSeq) c2; chalcone synthase C2 (A)	chalcone synthase C2 [Zea mays]	RecName: Full=Chalcone synthase C2; EC=2.3.1.74; AltName: Full=Naringenin-chalcone synthase C2;	SubName: Full=Chalcone synthase {ECO:0000313|EMBL:AAW56964.1}; SubName: Full=Chalcone synthase C2 {ECO:0000313|EMBL:AQK57683.1}; SubName: Full=Putative chalcone synthase C2-Idf-I {ECO:0000313|EMBL:AAW56962.1}; SubName: Full=Putative chalcone synthase C2-Idf-II {ECO:0000313|EMBL:AAW56961.1};	--	GO:0016210,naringenin-chalcone synthase activity; GO:0009813,flavonoid biosynthetic process	Chalcone and stilbene synthases, N-terminal domain
gene:Zm00001e036403	100.71	97.64	94.77	42.09	40.94	34.79	82.1	76.74	82.41	40.85	41.53	43.86	chr9	17958934	17960272	-	K00588 caffeoyl-CoA O-methyltransferase [EC:2.1.1.104] | (RefSeq) CCOAOMT2; caffeoyl-CoA O-methyltransferase 2 (A)	caffeoyl-CoA O-methyltransferase 2 [Zea mays]	RecName: Full=Caffeoyl-CoA O-methyltransferase 2; EC=2.1.1.104; AltName: Full=Trans-caffeoyl-CoA 3-O-methyltransferase 2; Short=CCoAMT-2; Short=CCoAOMT-2;	SubName: Full=Caffeoyl-CoA O-methyltransferase 2 {ECO:0000313|EMBL:ARB12833.1};	O-methyltransferase	GO:0042409,caffeoyl-CoA O-methyltransferase activity; GO:0046872,metal ion binding; GO:0009809,lignin biosynthetic process	--
gene:Zm00001e020880	73.4	70.2	74.01	5.26	4.88	5.69	3.49	3.27	3.16	5.7	5.77	5.88	chr3	236671245	236672802	+	K01859 chalcone isomerase [EC:5.5.1.6] | (RefSeq) chalcone--flavonone isomerase (A)	chalcone--flavonone isomerase [Zea mays]	RecName: Full=Probable chalcone--flavonone isomerase 3; Short=Chalcone isomerase 3; EC=5.5.1.6; AltName: Full=Chalcone isomerase-like 1;	RecName: Full=Chalcone-flavonone isomerase family protein {ECO:0000256|RuleBase:RU361158};	--	GO:0005783,endoplasmic reticulum; GO:0045430,chalcone isomerase activity; GO:0009813,flavonoid biosynthetic process; GO:0080167,response to karrikin	Chalcone-flavanone isomerase
gene:Zm00001e023411	56.86	56.52	57.52	26.56	30.04	26.21	38.46	43.14	44.14	27.4	29.82	31.55	chr4	168549639	168552727	+	K05277 leucoanthocyanidin dioxygenase [EC:1.14.11.19] | (RefSeq) leucoanthocyanidin dioxygenase (A)	uncharacterized protein LOC100277067 [Zea mays]	--	SubName: Full=2-oxoglutarate (2OG) and Fe(II)-dependent oxygenase superfamily protein {ECO:0000313|EMBL:AQK54822.1};	--	--	2OG-Fe(II) oxygenase superfamily
gene:Zm00001e038238	41.04	41.28	33.67	37.12	34.08	36.4	19.28	19.23	20.65	36.08	35.01	33.54	chr9	136996503	137005011	-	K01859 chalcone isomerase [EC:5.5.1.6] | (RefSeq) vacuolar-sorting receptor 1-like (A)	vacuolar sorting receptor homolog 1 precursor [Zea mays]	RecName: Full=Vacuolar-sorting receptor 1; Short=AtVSR1; AltName: Full=BP80-like protein b; Short=AtBP80b; AltName: Full=Epidermal growth factor receptor-like protein 1; Short=AtELP; Short=AtELP1; AltName: Full=Spot 3 protein; Flags: Precursor;	SubName: Full=Vacuolar-sorting receptor 1 {ECO:0000313|EMBL:ACG42879.1, ECO:0000313|EMBL:AQL06834.1};	--	GO:0030665,clathrin-coated vesicle membrane; GO:0005783,endoplasmic reticulum; GO:0005794,Golgi apparatus; GO:0000139,Golgi membrane; GO:0016021,integral component of membrane; GO:0005770,late endosome; GO:0031902,late endosome membrane; GO:0005886,plasma membrane; GO:0005802,trans-Golgi network; GO:0009940,amino-terminal vacuolar sorting propeptide binding; GO:0005509,calcium ion binding; GO:000…	Calcium-binding EGF domain
gene:Zm00001e012906	37.19	37.82	36.87	25.6	25.46	28.96	17.88	17.31	18.5	22.54	21.95	21.04	chr5	40413309	40437923	-	K01859 chalcone isomerase [EC:5.5.1.6] | (RefSeq) vacuolar-sorting receptor 1-like (A)	uncharacterized protein LOC100191845 precursor [Zea mays]	RecName: Full=Vacuolar-sorting receptor 3; Short=AtVSR3; AltName: Full=BP80-like protein a'; Short=AtBP80a'; AltName: Full=Epidermal growth factor receptor-like protein 2a; Short=AtELP2a; Flags: Precursor;	SubName: Full=Uncharacterized protein {ECO:0000313|EMBL:ACF79081.1};	--	GO:0030665,clathrin-coated vesicle membrane; GO:0005768,endosome; GO:0005794,Golgi apparatus; GO:0000139,Golgi membrane; GO:0016021,integral component of membrane; GO:0031902,late endosome membrane; GO:0016020,membrane; GO:0005802,trans-Golgi network; GO:0005509,calcium ion binding; GO:0006623,protein targeting to vacuole	Complement Clr-like EGF-like
gene:Zm00001e006178	36.54	34.06	34.62	22.77	25.05	19.43	20.13	16.47	15.2	12.52	13.16	16.95	chr1	300070598	300072122	-	K01859 chalcone isomerase [EC:5.5.1.6] | (RefSeq) chi1; chalcone--flavonone isomerase (A)	chalcone--flavonone isomerase [Zea mays]	RecName: Full=Chalcone--flavonone isomerase; Short=Chalcone isomerase; EC=5.5.1.6;	RecName: Full=Chalcone-flavonone isomerase family protein {ECO:0000256|RuleBase:RU361158};	--	GO:0045430,chalcone isomerase activity; GO:0009813,flavonoid biosynthetic process	Chalcone-flavanone isomerase
gene:Zm00001e011164	29.64	30.34	34.93	0.18	0.21	0.33	0	0	0	0	0	0	chr2	230438550	230442098	-	K00660 chalcone synthase [EC:2.3.1.74] | (RefSeq) chalcone synthase WHP1 (A)	chalcone synthase WHP1 [Zea mays]	RecName: Full=Chalcone synthase C2; EC=2.3.1.74; AltName: Full=Naringenin-chalcone synthase C2;	SubName: Full=Chalcone synthase {ECO:0000313|EMBL:ACG33857.1}; SubName: Full=Chalcone synthase WHP1 {ECO:0000313|EMBL:ONM26748.1};	--	GO:0016210,naringenin-chalcone synthase activity; GO:0009813,flavonoid biosynthetic process	--
gene:Zm00001e019891	28.3	24.42	24.56	8.6	9.28	8.05	0.32	0.23	0.25	2.04	2.39	1.95	chr3	205428339	205450268	-	K22845 phlorizin synthase [EC:2.4.1.357] | (RefSeq) anthocyanidin 5,3-O-glucosyltransferase (A)	uncharacterized protein LOC100274555 [Zea mays]	RecName: Full=Anthocyanidin 5,3-O-glucosyltransferase; EC=2.4.1.-; AltName: Full=UDP-glucose: anthocyanidin 5,3-O-glucosyltransferase;	RecName: Full=Glycosyltransferase {ECO:0000256|RuleBase:RU362057}; EC=2.4.1.- {ECO:0000256|RuleBase:RU362057};	UDP-glucuronosyl and UDP-glucosyl transferase	GO:0016758,transferase activity, transferring hexosyl groups; GO:0009718,anthocyanin-containing compound biosynthetic process	UDP-glucoronosyl and UDP-glucosyl transferase
gene:Zm00001e002809	27.77	26.73	28.55	37.71	38.22	33.71	5.77	5.78	7.3	8.84	8.67	8.51	chr1	143862408	143864374	-	K13065 shikimate O-hydroxycinnamoyltransferase [EC:2.3.1.133] | (RefSeq) LOC109746960; tryptamine benzoyltransferase 1-like (A)	tryptamine hydroxycinnamoyltransferase 2 [Zea mays]	RecName: Full=Tryptamine hydroxycinnamoyltransferase 2 {ECO:0000305}; Short=OsTHT2 {ECO:0000303|PubMed:27354554}; EC=2.3.1.- {ECO:0000305};	SubName: Full=Hydroxycinnamoyltransferase4 {ECO:0000313|EMBL:ONM01081.1};	--	GO:0050734,hydroxycinnamoyltransferase activity	Transferase family
gene:Zm00001e032194	23.98	19.53	18.74	30	32.94	26.41	5.66	5.36	5.31	10.87	10.46	10.98	chr6	171371429	171373586	+	K22845 phlorizin synthase [EC:2.4.1.357] | (RefSeq) uncharacterized protein LOC100191664 (A)	uncharacterized protein LOC100191664 [Zea mays]	RecName: Full=UDP-glycosyltransferase 88B1 {ECO:0000303|PubMed:15610349}; EC=2.4.1.- {ECO:0000305};	RecName: Full=Glycosyltransferase {ECO:0000256|RuleBase:RU362057}; EC=2.4.1.- {ECO:0000256|RuleBase:RU362057};	UDP-glucuronosyl and UDP-glucosyl transferase	GO:0016758,transferase activity, transferring hexosyl groups; GO:0008152,metabolic process	UDP-glucoronosyl and UDP-glucosyl transferase
gene:Zm00001e002816	22.28	20.27	17.7	0.18	0.12	0.09	0.31	0.23	0.33	0.42	0.23	0.35	chr1	144450291	144452313	+	K05278 flavonol synthase [EC:1.14.11.23] | (RefSeq) flavonol synthase/flavanone 3-hydroxylase-like (A)	leucoanthocyanidin dioxygenase [Zea mays]	RecName: Full=Protein SRG1; Short=AtSRG1; AltName: Full=Protein SENESCENCE-RELATED GENE 1;	SubName: Full=2-oxoglutarate (2OG) and Fe(II)-dependent oxygenase superfamily protein {ECO:0000313|EMBL:ONM01084.1}; SubName: Full=Leucoanthocyanidin dioxygenase {ECO:0000313|EMBL:ACG46043.1};	Iron/ascorbate family oxidoreductases	GO:0046872,metal ion binding; GO:0016682,oxidoreductase activity, acting on diphenols and related substances as donors, oxygen as acceptor; GO:0010150,leaf senescence	non-haem dioxygenase in morphine synthesis N-terminal
gene:Zm00001e014547	19.61	15.87	16.11	9.03	11.05	7.67	2.87	3.39	3.06	0.84	1.2	0.79	chr5	163098338	163100423	+	K00487 trans-cinnamate 4-monooxygenase [EC:1.14.13.11] | (RefSeq) trans-cinnamate 4-monooxygenase (A)	trans-cinnamate 4-monooxygenase [Zea mays]	RecName: Full=Cytochrome P450 CYP73A100; EC=1.14.-.-;	SubName: Full=Trans-cinnamate 4-monooxygenase {ECO:0000313|EMBL:AQK70876.1};	Cytochrome P450 CYP2 subfamily	GO:0016021,integral component of membrane; GO:0020037,heme binding; GO:0005506,iron ion binding; GO:0004497,monooxygenase activity; GO:0016705,oxidoreductase activity, acting on paired donors, with incorporation or reduction of molecular oxygen	Cytochrome P450
gene:Zm00001e040745	16.48	18.11	18.05	5.24	4.7	4.38	9.09	9.08	11.64	9.22	8.77	10.59	chr10	111718357	111722225	+	K13065 shikimate O-hydroxycinnamoyltransferase [EC:2.3.1.133] | (RefSeq) shikimate O-hydroxycinnamoyltransferase-like (A)	uncharacterized protein LOC100192614 [Zea mays]	--	SubName: Full=Uncharacterized protein {ECO:0000313|EMBL:ACF79644.1, ECO:0000313|EnsemblPlants:Zm00001d025228_P003};	--	--	Protein of unknown function (DUF493)
gene:Zm00001e037729	14.08	13.04	13.05	3.12	3.87	3.5	6.98	5.98	6.76	5.91	5.18	5.8	chr9	114028642	114033755	+	K01859 chalcone isomerase [EC:5.5.1.6] | (RefSeq) vacuolar-sorting receptor 1-like (A)	unknown [Zea mays]	RecName: Full=Vacuolar-sorting receptor 6; Short=AtVSR6; AltName: Full=BP80-like protein d; Short=AtBP80d; AltName: Full=Epidermal growth factor receptor-like protein 6; Short=AtELP6; Flags: Precursor;	SubName: Full=Vacuolar sorting receptor 7 {ECO:0000313|EMBL:AQL05228.1};	--	GO:0030665,clathrin-coated vesicle membrane; GO:0000139,Golgi membrane; GO:0016021,integral component of membrane; GO:0031902,late endosome membrane; GO:0005509,calcium ion binding; GO:0015031,protein transport	Complement Clr-like EGF-like
gene:Zm00001e011764	11.24	10.12	13.84	35.1	36.7	29.23	14.69	12.49	15	30.59	33.52	34.27	chr5	2816602	2818442	+	K01859 chalcone isomerase [EC:5.5.1.6] | (RefSeq) chalcone--flavonone isomerase (A)	uncharacterized protein LOC100275381 isoform X1 [Zea mays]	RecName: Full=Chalcone--flavonone isomerase; Short=Chalcone isomerase; EC=5.5.1.6;	RecName: Full=Chalcone-flavonone isomerase family protein {ECO:0000256|RuleBase:RU361158};	--	GO:0045430,chalcone isomerase activity; GO:0009813,flavonoid biosynthetic process	--
gene:Zm00001e029090	10.95	9.45	10.47	3.04	3.87	2.31	10.26	8.25	10.61	6.91	7.69	7.84	chr8	182117851	182119448	-	K22845 phlorizin synthase [EC:2.4.1.357] | (RefSeq) anthocyanidin 5,3-O-glucosyltransferase (A)	anthocyanidin 5,3-O-glucosyltransferase [Zea mays]	RecName: Full=Anthocyanidin 5,3-O-glucosyltransferase; EC=2.4.1.-; AltName: Full=UDP-glucose: anthocyanidin 5,3-O-glucosyltransferase;	RecName: Full=Glycosyltransferase {ECO:0000256|RuleBase:RU362057}; EC=2.4.1.- {ECO:0000256|RuleBase:RU362057};	UDP-glucuronosyl and UDP-glucosyl transferase	GO:0016758,transferase activity, transferring hexosyl groups; GO:0009718,anthocyanin-containing compound biosynthetic process	Glycosyltransferase family 28 C-terminal domain
gene:Zm00001e004086	10.48	8.8	10.41	10.75	10.76	9.76	27.2	24.65	25.49	2.37	2.16	2.32	chr1	216260850	216266094	+	K13065 shikimate O-hydroxycinnamoyltransferase [EC:2.3.1.133] | (RefSeq) anthranilate N-benzoyltransferase protein 1 (A)	anthranilate N-benzoyltransferase protein 1 [Zea mays]	RecName: Full=Putrescine hydroxycinnamoyltransferase 1 {ECO:0000305}; Short=OsPHT1 {ECO:0000303|PubMed:27354554}; EC=2.3.1.- {ECO:0000305}; AltName: Full=BAHD-like hydroxycinnamoyl transferase HCT3 {ECO:0000305}; AltName: Full=Hydroxycinnamoyltransferase 3 {ECO:0000305}; Short=OsHCT3 {ECO:0000303|PubMed:22285622};	SubName: Full=Anthranilate N-benzoyltransferase protein 1 {ECO:0000313|EMBL:ACG27625.1}; SubName: Full=Hydroxycinnamoyltransferase9 {ECO:0000313|EMBL:ONM04455.1};	--	GO:0050734,hydroxycinnamoyltransferase activity	Transferase family
gene:Zm00001e038721	9.54	6.97	8.85	0.06	0	0.06	0.51	0.25	0.85	0	0	0.06	chr9	153267065	153268354	+	K22440 naringenin 7-O-methyltransferase [EC:2.1.1.232] | (RefSeq) naringenin 7-O-methyltransferase (A)	naringenin 7-O-methyltransferase [Zea mays]	RecName: Full=Naringenin 7-O-methyltransferase; Short=NOMT; Short=OsNOMT; EC=2.1.1.232;	SubName: Full=Flavone 3'-O-methyltransferase 1 {ECO:0000313|EMBL:AQL08659.1};	Hydroxyindole-O-methyltransferase and related SAM-dependent methyltransferases	GO:0008168,methyltransferase activity; GO:0102766,naringenin 7-O-methyltransferase activity; GO:0008171,O-methyltransferase activity; GO:0046983,protein dimerization activity; GO:0008757,S-adenosylmethionine-dependent methyltransferase activity; GO:0019438,aromatic compound biosynthetic process	O-methyltransferase domain
gene:Zm00001e032195	8.89	7.01	9.51	10.6	11.66	8.98	0.96	1.65	1.21	10.66	10.25	11.17	chr6	171373527	171375229	-	K22845 phlorizin synthase [EC:2.4.1.357] | (RAP-DB) Os05g0526800; UDP-glucuronosyl/UDP-glucosyltransferase family protein. (A)	anthocyanidin 5,3-O-glucosyltransferase [Zea mays]	RecName: Full=Anthocyanidin 5,3-O-glucosyltransferase; EC=2.4.1.-; AltName: Full=UDP-glucose: anthocyanidin 5,3-O-glucosyltransferase;	RecName: Full=Glycosyltransferase {ECO:0000256|RuleBase:RU362057}; EC=2.4.1.- {ECO:0000256|RuleBase:RU362057};	UDP-glucuronosyl and UDP-glucosyl transferase	GO:0016758,transferase activity, transferring hexosyl groups; GO:0009718,anthocyanin-containing compound biosynthetic process	UDP-glucoronosyl and UDP-glucosyl transferase
gene:Zm00001e028120	8.73	6.53	7.27	7.67	7.52	7.01	18.42	17.74	17.66	15.12	19.13	19.56	chr8	156736301	156738932	-	K22845 phlorizin synthase [EC:2.4.1.357] | (RefSeq) anthocyanidin 5,3-O-glucosyltransferase (A)	anthocyanidin 5,3-O-glucosyltransferase [Zea mays]	RecName: Full=UDP-glycosyltransferase 88F3 {ECO:0000303|Ref.1}; EC=2.4.1.- {ECO:0000305}; AltName: Full=UDP-glucose:chalcone 2'-O-glucosyltransferase {ECO:0000305};	RecName: Full=Glycosyltransferase {ECO:0000256|RuleBase:RU362057}; EC=2.4.1.- {ECO:0000256|RuleBase:RU362057};	UDP-glucuronosyl and UDP-glucosyl transferase	GO:0016758,transferase activity, transferring hexosyl groups; GO:0008152,metabolic process	UDP-glucoronosyl and UDP-glucosyl transferase
gene:Zm00001e014308	8.17	8.61	8.07	4.24	4.16	3.82	5.87	4.67	4.45	3.2	3.07	4.08	chr5	145915141	145930278	-	K01859 chalcone isomerase [EC:5.5.1.6] | (RefSeq) CHI1B1, CHI2, CHI2-B; chalcone isomerase 1B1 (A)	Chalcone isomerase 3 [Zea mays]	RecName: Full=Fatty-acid-binding protein 3, chloroplastic; Short=AtFAP3; AltName: Full=Chalcone-flavanone isomerase family protein 3; Flags: Precursor;	RecName: Full=Chalcone-flavonone isomerase family protein {ECO:0000256|RuleBase:RU361158};	--	GO:0009507,chloroplast; GO:0009570,chloroplast stroma; GO:0005504,fatty acid binding; GO:0016872,intramolecular lyase activity; GO:0006631,fatty acid metabolic process	Chalcone isomerase like
gene:Zm00001e003808	8.15	7.94	8.41	8.94	8.92	9.02	1.87	2.47	1.7	3.18	5.15	6.59	chr1	204103565	204105658	+	K13082 bifunctional dihydroflavonol 4-reductase/flavanone 4-reductase [EC:1.1.1.219 1.1.1.234] | (RefSeq) bifunctional dihydroflavonol 4-reductase/flavanone 4-reductase (A)	helminthosporium carbonum susceptibility 1 isoform X1 [Zea mays]	RecName: Full=Putative anthocyanidin reductase {ECO:0000303|PubMed:16399014}; Short=GbANR {ECO:0000303|PubMed:16399014}; EC=1.3.1.- {ECO:0000250|UniProtKB:Q5FB34};	SubName: Full=NADPH HC toxin reductase {ECO:0000313|EMBL:ONM03680.1};	Flavonol reductase/cinnamoyl-CoA reductase	GO:0050662,coenzyme binding; GO:0016491,oxidoreductase activity; GO:0009813,flavonoid biosynthetic process	RmlD substrate binding domain
gene:Zm00001e022386	8	7.28	12.13	32.4	36.46	33.64	12	13.46	11.71	3.31	2.17	3.01	chr4	81325171	81328707	-	h	uncharacterized protein LOC100191608 [Zea mays]	RecName: Full=Protein ECERIFERUM 26-like; Short=CER26-like; AltName: Full=CER2-like protein 2; Short=CER2-like2;	SubName: Full=HXXXD-type acyl-transferase family protein {ECO:0000313|EMBL:AQK52324.1};	--	GO:0009535,chloroplast thylakoid membrane; GO:0016747,transferase activity, transferring acyl groups other than amino-acyl groups; GO:0071555,cell wall organization; GO:0009555,pollen development; GO:0042761,very long-chain fatty acid biosynthetic process	Transferase family
gene:Zm00001e035488	7.53	7.08	9.17	1.47	1.77	1.26	12.93	12.44	12.24	14.91	12.99	12.6	chr7	172760891	172762816	-	K13082 bifunctional dihydroflavonol 4-reductase/flavanone 4-reductase [EC:1.1.1.219 1.1.1.234] | (RefSeq) bifunctional dihydroflavonol 4-reductase/flavanone 4-reductase (A)	uncharacterized protein LOC100135421 [Zea mays]	RecName: Full=Putative anthocyanidin reductase {ECO:0000303|PubMed:16399014}; Short=GbANR {ECO:0000303|PubMed:16399014}; EC=1.3.1.- {ECO:0000250|UniProtKB:Q5FB34};	SubName: Full=NAD(P)-binding Rossmann-fold superfamily protein {ECO:0000313|EMBL:ONM59442.1};	Flavonol reductase/cinnamoyl-CoA reductase	GO:0050662,coenzyme binding; GO:0016491,oxidoreductase activity; GO:0009813,flavonoid biosynthetic process	KR domain
gene:Zm00001e008280	7.47	6.63	10.35	5.24	5.78	4.06	6.25	7.5	6.65	20.2	19.13	19.43	chr2	63397445	63399008	-	K13065 shikimate O-hydroxycinnamoyltransferase [EC:2.3.1.133] | (RefSeq) agmatine coumaroyltransferase-2-like (A)	putrescine hydroxycinnamoyltransferase [Zea mays]	RecName: Full=Putrescine hydroxycinnamoyltransferase {ECO:0000305|PubMed:24908251}; EC=2.3.1.- {ECO:0000305};	SubName: Full=Spermidine hydroxycinnamoyl transferase {ECO:0000313|EMBL:ONM17841.1};	--	GO:0050734,hydroxycinnamoyltransferase activity	Transferase family
gene:Zm00001e031370	6.89	5.4	5.29	3.2	3.78	2.92	0.49	0.38	0.63	0.08	0.19	0	chr6	146507219	146509505	+	K00487 trans-cinnamate 4-monooxygenase [EC:1.14.13.11] | (RefSeq) putative cytochrome P450 superfamily protein (A)	putative cytochrome P450 superfamily protein [Zea mays]	RecName: Full=Trans-cinnamate 4-monooxygenase; EC=1.14.13.11; AltName: Full=Cinnamic acid 4-hydroxylase; Short=C4H; Short=CA4H; AltName: Full=Cytochrome P450 73; AltName: Full=Cytochrome P450C4H;	SubName: Full=Trans-cinnamate 4-monooxygenase {ECO:0000313|EMBL:AQK84975.1};	Cytochrome P450 CYP2 subfamily	GO:0020037,heme binding; GO:0005506,iron ion binding; GO:0016710,trans-cinnamate 4-monooxygenase activity	Cytochrome P450
gene:Zm00001e023582	6.65	4.81	6.53	1.71	1.74	1.58	2.09	2.55	2.1	2.84	2.83	2.85	chr4	175957649	175960056	+	K13264 isoflavone 7-O-glucoside-6''-O-malonyltransferase [EC:2.3.1.115] | (RefSeq) AT133, GmAT133; malonyl-CoA:isoflavone 7-O-glucoside-6''-O-malonyltransferase (A)	anthocyanin 5-aromatic acyltransferase [Zea mays]	RecName: Full=Phenolic glucoside malonyltransferase 2; EC=2.3.1.-;	SubName: Full=Anthocyanin 5-aromatic acyltransferase {ECO:0000313|EMBL:AQK55397.1};	--	GO:0050736,O-malonyltransferase activity; GO:0009636,response to toxic substance	Transferase family
gene:Zm00001e041717	6.55	5.5	5.46	5.88	5.87	5.45	18.17	20.94	22.18	2.12	1.76	2.76	chr10	145899677	145901860	+	K08695 anthocyanidin reductase [EC:1.3.1.77] | (RefSeq) anthocyanidin reductase ((2S)-flavan-3-ol-forming)-like (A)	uncharacterized LOC100280098 [Zea mays]	RecName: Full=Anthocyanidin reductase ((2S)-flavan-3-ol-forming) {ECO:0000303|Ref.1}; Short=VvANR {ECO:0000303|Ref.1}; EC=1.3.1.112 {ECO:0000269|PubMed:20030585, ECO:0000269|Ref.1};	SubName: Full=Anthocyanidin reductase {ECO:0000313|EMBL:AQK46397.1};	Flavonol reductase/cinnamoyl-CoA reductase	GO:0033729,anthocyanidin reductase activity; GO:0050661,NADP binding; GO:0016854,racemase and epimerase activity; GO:0009813,flavonoid biosynthetic process	Domain of unknown function (DUF1731)
gene:Zm00001e013081	6.37	6.73	5.66	2.47	3.18	1.72	3.07	3.14	2.82	0.12	0.68	0.46	chr5	52010256	52012514	+	K13264 isoflavone 7-O-glucoside-6''-O-malonyltransferase [EC:2.3.1.115] | (RefSeq) IF7MaT, GmIF7MaT; malonyl-CoA:isoflavone 7-O-glucoside-6''-O-malonyltransferase (A)	uncharacterized LOC100274392 [Zea mays]	RecName: Full=Phenolic glucoside malonyltransferase 2; EC=2.3.1.-;	SubName: Full=Uncharacterized protein {ECO:0000313|EMBL:ACF86465.1};	--	GO:0050736,O-malonyltransferase activity; GO:0009636,response to toxic substance	Transferase family
gene:Zm00001e005652	6.1	5.69	6.74	2.46	2.84	2.75	10.47	9.9	10.86	8.66	9.29	9.36	chr1	282273132	282275383	-	K13065 shikimate O-hydroxycinnamoyltransferase [EC:2.3.1.133] | (RefSeq) BAHDb4; BAHD family acyltransferase (A)	transferase [Zea mays]	RecName: Full=Protein ECERIFERUM 26-like; Short=CER26-like; AltName: Full=CER2-like protein 2; Short=CER2-like2;	SubName: Full=HXXXD-type acyl-transferase family protein {ECO:0000313|EMBL:ONM09118.1};	--	GO:0009535,chloroplast thylakoid membrane; GO:0016747,transferase activity, transferring acyl groups other than amino-acyl groups; GO:0071555,cell wall organization; GO:0009555,pollen development; GO:0042761,very long-chain fatty acid biosynthetic process	Transferase family
gene:Zm00001e008379	5.8	5.69	6.64	12.49	11.07	10.64	13.09	12.46	13.32	7.33	7.25	6.71	chr2	73453712	73457807	-	K13065 shikimate O-hydroxycinnamoyltransferase [EC:2.3.1.133] | (RefSeq) shikimate O-hydroxycinnamoyltransferase-like (A)	uncharacterized protein LOC100191815 [Zea mays]	--	SubName: Full=Uncharacterized protein {ECO:0000313|EMBL:ACF79038.1, ECO:0000313|EnsemblPlants:Zm00001d003975_P001};	--	--	Protein of unknown function (DUF493)
gene:Zm00001e034840	5.6	3.51	6.17	0.05	0.42	0.36	0.98	1.15	1.67	3.2	2.19	2.84	chr7	150235044	150236884	+	K13065 shikimate O-hydroxycinnamoyltransferase [EC:2.3.1.133] | (RefSeq) agmatine coumaroyltransferase-2-like (A)	agmatine coumaroyltransferase [Zea mays]	RecName: Full=Putrescine hydroxycinnamoyltransferase {ECO:0000305|PubMed:24908251}; EC=2.3.1.- {ECO:0000305};	SubName: Full=Agmatine coumaroyltransferase {ECO:0000313|EMBL:ONM56848.1};	--	GO:0050734,hydroxycinnamoyltransferase activity	--
gene:Zm00001e009455	5.27	4.28	4.11	2.8	2.65	1.82	2.38	1.98	2.55	3.76	5.01	5.25	chr2	168928780	168930621	-	K13264 isoflavone 7-O-glucoside-6''-O-malonyltransferase [EC:2.3.1.115] | (RefSeq) phenolic glucoside malonyltransferase 1-like (A)	uncharacterized LOC100272672 [Zea mays]	RecName: Full=Coumaroyl-CoA:anthocyanidin 3-O-glucoside-6''-O-coumaroyltransferase 2; EC=2.3.1.-;	SubName: Full=Phenolic glucoside malonyltransferase 1 {ECO:0000313|EMBL:ONM20825.1};	--	GO:0016747,transferase activity, transferring acyl groups other than amino-acyl groups	Transferase family
gene:Zm00001e019536	5.07	3.96	3.05	14.98	13.73	16.21	8.08	6.69	8.33	2.1	3.04	2.72	chr3	192786728	192789449	+	K09754 coumaroylquinate(coumaroylshikimate) 3'-monooxygenase [EC:1.14.13.36] | (RefSeq) putative cytochrome P450 superfamily protein (A)	putative cytochrome P450 superfamily protein [Zea mays]	RecName: Full=Cytochrome P450 98A1; EC=1.14.-.-;	SubName: Full=Cytochrome P450 98A3 {ECO:0000313|EMBL:ONM37166.1};	Cytochrome P450 CYP2 subfamily	GO:0016021,integral component of membrane; GO:0020037,heme binding; GO:0005506,iron ion binding; GO:0004497,monooxygenase activity; GO:0016705,oxidoreductase activity, acting on paired donors, with incorporation or reduction of molecular oxygen	Cytochrome P450
gene:Zm00001e039164	4.7	3.2	4	68.24	67.52	63.81	15.87	14.7	15.55	17.91	16.27	17.44	chr10	578243	580336	-	K13065 shikimate O-hydroxycinnamoyltransferase [EC:2.3.1.133] | (RefSeq) hypothetical protein (A)	unknown [Zea mays]	RecName: Full=Omega-hydroxypalmitate O-feruloyl transferase; EC=2.3.1.188; AltName: Full=Omega-hydroxyacid hydroxycinnamoyltransferase; AltName: Full=Protein ALIPHATIC SUBERIN FERULOYL TRANSFERASE;	SubName: Full=Uncharacterized protein {ECO:0000313|EMBL:ACF85647.1};	--	GO:0050734,hydroxycinnamoyltransferase activity; GO:0102406,omega-hydroxypalmitate O-sinapoyl transferase activity; GO:0052325,cell wall pectin biosynthetic process; GO:0010345,suberin biosynthetic process	Transferase family
gene:Zm00001e016110	4.16	4.03	5.29	1.36	1.09	1.6	4.41	3.72	3.58	3.43	3.7	2.77	chr5	221811064	221812904	-	K13065 shikimate O-hydroxycinnamoyltransferase [EC:2.3.1.133] | (RefSeq) uncharacterized protein LOC100382972 (A)	uncharacterized protein LOC100382972 [Zea mays]	RecName: Full=Putrescine hydroxycinnamoyltransferase 1 {ECO:0000305}; Short=OsPHT1 {ECO:0000303|PubMed:27354554}; EC=2.3.1.- {ECO:0000305}; AltName: Full=BAHD-like hydroxycinnamoyl transferase HCT3 {ECO:0000305}; AltName: Full=Hydroxycinnamoyltransferase 3 {ECO:0000305}; Short=OsHCT3 {ECO:0000303|PubMed:22285622};	SubName: Full=Spermidine hydroxycinnamoyl transferase {ECO:0000313|EMBL:AQK75734.1};	--	GO:0050734,hydroxycinnamoyltransferase activity	Transferase family
gene:Zm00001e020065	4.07	4.23	3.45	5.45	6.4	3.6	1.58	1.49	1.38	1.06	0.63	0.72	chr3	211133379	211135406	+	K22845 phlorizin synthase [EC:2.4.1.357] | (RefSeq) uncharacterized protein LOC100304381 (A)	uncharacterized protein LOC100304381 [Zea mays]	RecName: Full=UDP-glycosyltransferase 88F3 {ECO:0000303|Ref.1}; EC=2.4.1.- {ECO:0000305}; AltName: Full=UDP-glucose:chalcone 2'-O-glucosyltransferase {ECO:0000305};	RecName: Full=Glycosyltransferase {ECO:0000256|RuleBase:RU362057}; EC=2.4.1.- {ECO:0000256|RuleBase:RU362057};	UDP-glucuronosyl and UDP-glucosyl transferase	GO:0016758,transferase activity, transferring hexosyl groups; GO:0008152,metabolic process	--
gene:Zm00001e023143	4.05	2.59	3.82	1.23	1.04	1.74	5.63	7.57	5.95	3.68	2.93	3.53	chr4	156797050	156800811	-	K13065 shikimate O-hydroxycinnamoyltransferase [EC:2.3.1.133] | (RefSeq) spermidine hydroxycinnamoyl transferase-like (A)	HXXXD-type acyl-transferase family protein [Zea mays]	RecName: Full=Protein ECERIFERUM 26-like; Short=CER26-like; AltName: Full=CER2-like protein 2; Short=CER2-like2;	SubName: Full=HXXXD-type acyl-transferase family protein {ECO:0000313|EMBL:AQK54052.1};	--	GO:0009535,chloroplast thylakoid membrane; GO:0016747,transferase activity, transferring acyl groups other than amino-acyl groups; GO:0071555,cell wall organization; GO:0009555,pollen development; GO:0042761,very long-chain fatty acid biosynthetic process	Transferase family
gene:Zm00001e018017	3.8	3.55	3.79	2.28	1.67	1.91	2.29	2.86	3.45	2.56	2.42	3.16	chr3	115806978	115812646	-	K22845 phlorizin synthase [EC:2.4.1.357] | (RefSeq) UDP-glycosyltransferase 88B1 (A)	uncharacterized protein LOC100279846 [Zea mays]	RecName: Full=UDP-glycosyltransferase 88B1 {ECO:0000303|PubMed:15610349}; EC=2.4.1.- {ECO:0000305};	RecName: Full=Glycosyltransferase {ECO:0000256|RuleBase:RU362057}; EC=2.4.1.- {ECO:0000256|RuleBase:RU362057};	UDP-glucuronosyl and UDP-glucosyl transferase	GO:0016758,transferase activity, transferring hexosyl groups; GO:0008152,metabolic process	UDP-glucoronosyl and UDP-glucosyl transferase
gene:Zm00001e002211	3.34	2.94	2.97	6.58	5.83	7.47	2.45	2.61	2.86	1.4	1.32	1.3	chr1	84245814	84249904	+	K05278 flavonol synthase [EC:1.14.11.23] | (RefSeq) flavonol synthase/flavanone 3-hydroxylase (A)	gibberellin 20 oxidase 2 [Zea mays]	RecName: Full=Flavanone 3-dioxygenase 2 {ECO:0000305}; EC=1.14.11.9 {ECO:0000269|PubMed:18413994}; AltName: Full=Flavanone 3-beta-hydroxylase 2 {ECO:0000305}; AltName: Full=Flavanone 3-hydroxylase 2 {ECO:0000303|PubMed:18413994}; Short=OsF3H-2 {ECO:0000303|PubMed:18413994};	SubName: Full=Flavone synthase typeI1 {ECO:0000313|EMBL:ONL99521.1}; SubName: Full=Gibberellin 20 oxidase 2 {ECO:0000313|EMBL:ACG41840.1};	Iron/ascorbate family oxidoreductases	GO:0031418,L-ascorbic acid binding; GO:0046872,metal ion binding; GO:0045486,naringenin 3-dioxygenase activity; GO:0009813,flavonoid biosynthetic process	--
gene:Zm00001e013375	2.7	2.72	2.89	0	0	0	0	0	0	0	0	0.02	chr5	68086545	68088407	+	K05277 leucoanthocyanidin dioxygenase [EC:1.14.11.19] | (RefSeq) a2; leucoanthocyanidin dioxygenase (A)	leucoanthocyanidin dioxygenase [Zea mays]	RecName: Full=Leucoanthocyanidin dioxygenase; Short=LDOX; Short=Leucocyanidin oxygenase; EC=1.14.11.19 {ECO:0000250|UniProtKB:Q96323}; AltName: Full=Leucoanthocyanidin hydroxylase;	SubName: Full=Leucoanthocyanidin dioxygenase {ECO:0000313|EMBL:AQK67584.1};	Iron/ascorbate family oxidoreductases	GO:0031418,L-ascorbic acid binding; GO:0050589,leucocyanidin oxygenase activity; GO:0046872,metal ion binding; GO:0009718,anthocyanin-containing compound biosynthetic process; GO:0010023,proanthocyanidin biosynthetic process; GO:0009753,response to jasmonic acid; GO:0009611,response to wounding; GO:0007033,vacuole organization	non-haem dioxygenase in morphine synthesis N-terminal
gene:Zm00001e030735	2.67	2.27	2.14	0	0	0	0.16	0	0.04	0.2	0.3	0.52	chr6	118453897	118455522	-	K13065 shikimate O-hydroxycinnamoyltransferase [EC:2.3.1.133] | (RefSeq) uncharacterized protein LOC100274269 (A)	uncharacterized protein LOC100274269 [Zea mays]	RecName: Full=Hydroxycinnamoyltransferase 4 {ECO:0000305}; Short=OsHCT4 {ECO:0000303|PubMed:22285622}; EC=2.3.1.- {ECO:0000305}; AltName: Full=BAHD-like hydroxycinnamoyl transferase HCT4 {ECO:0000305}; AltName: Full=Glycerol hydroxycinnamoyl transferase {ECO:0000305};	SubName: Full=Hydroxycinnamoyltransferase3 {ECO:0000313|EMBL:AQK82781.1};	--	GO:0016747,transferase activity, transferring acyl groups other than amino-acyl groups	Transferase family
gene:Zm00001e019390	2.37	3.05	2.81	4.02	4	4.45	1.22	1.1	1.63	1.05	1.57	1.37	chr3	187946425	187951771	-	K05278 flavonol synthase [EC:1.14.11.23] | (RefSeq) flavonol synthase/flavanone 3-hydroxylase (A)	uncharacterized protein LOC100502161 [Zea mays]	RecName: Full=Probable 2-oxoglutarate-dependent dioxygenase At3g111800 {ECO:0000305}; EC=1.14.11.- {ECO:0000305};	SubName: Full=Jasmonate-regulated gene 21 {ECO:0000313|EMBL:ONM36666.1};	Iron/ascorbate family oxidoreductases	GO:0051213,dioxygenase activity; GO:0046872,metal ion binding; GO:0009813,flavonoid biosynthetic process	non-haem dioxygenase in morphine synthesis N-terminal
gene:Zm00001e013038	2.32	2.38	3.79	19.86	20.18	18.84	17.53	15.58	14.75	2.93	3.52	4.19	chr5	49863482	49870821	+	K13082 bifunctional dihydroflavonol 4-reductase/flavanone 4-reductase [EC:1.1.1.219 1.1.1.234] | (RefSeq) dihydroflavonol-4-reductase-like (A)	dihydroflavonol-4-reductase [Zea mays]	RecName: Full=Dihydroflavonol 4-reductase; Short=DFR; EC=1.1.1.219 {ECO:0000250|UniProtKB:Q9XES5}; AltName: Full=Dihydrokaempferol 4-reductase; AltName: Full=Flavanone 4-reductase; Short=FNR; EC=1.1.1.234 {ECO:0000250|UniProtKB:Q9XES5};	SubName: Full=Dihydroflavonol-4-reductase {ECO:0000313|EMBL:ACG40716.1};	Flavonol reductase/cinnamoyl-CoA reductase	GO:0050662,coenzyme binding; GO:0045552,dihydrokaempferol 4-reductase activity; GO:0047890,flavanone 4-reductase activity; GO:0009718,anthocyanin-containing compound biosynthetic process	KR domain
gene:Zm00001e041614	2.2	2	1.5	2.08	2.15	1.67	0	0.07	0.04	8.41	7.28	6.09	chr10	143854932	143856825	+	K13065 shikimate O-hydroxycinnamoyltransferase [EC:2.3.1.133] | (RefSeq) agmatine coumaroyltransferase-2-like (A)	transferase [Zea mays]	RecName: Full=Shikimate O-hydroxycinnamoyltransferase; EC=2.3.1.133; AltName: Full=Hydroxycinnamoyl transferase; AltName: Full=Hydroxycinnamoyl-Coenzyme A shikimate/quinate hydroxycinnamoyltransferase;	SubName: Full=Transferase {ECO:0000313|EMBL:ACG40329.1};	--	GO:0047172,shikimate O-hydroxycinnamoyltransferase activity	Transferase family
gene:Zm00001e015959	1.79	1.83	1.98	0	0	0	0.33	0.04	0.3	1.13	1.47	1.05	chr5	218475557	218477256	-	K05278 flavonol synthase [EC:1.14.11.23] | (RefSeq) flavonol synthase/flavanone 3-hydroxylase (A)	flavonol synthase/flavanone 3-hydroxylase [Zea mays]	RecName: Full=Flavonol synthase/flavanone 3-hydroxylase; Short=FLS; EC=1.14.11.23 {ECO:0000250|UniProtKB:Q7XZQ6}; EC=1.14.11.9 {ECO:0000250|UniProtKB:Q7XZQ6};	SubName: Full=Uncharacterized protein {ECO:0000313|EMBL:ACF84961.1};	Iron/ascorbate family oxidoreductases	GO:0005737,cytoplasm; GO:0045431,flavonol synthase activity; GO:0031418,L-ascorbic acid binding; GO:0046872,metal ion binding; GO:0045486,naringenin 3-dioxygenase activity	non-haem dioxygenase in morphine synthesis N-terminal
gene:Zm00001e023764	1.7	1.78	3.65	0	0	0	2.23	3.32	3.51	3.08	2.1	1.7	chr4	181854348	181856695	-	K01859 chalcone isomerase [EC:5.5.1.6] | (RefSeq) chalcone--flavonone isomerase 1A-like (A)	Fatty-acid-binding protein 2 [Zea mays]	RecName: Full=Fatty-acid-binding protein 2; Short=AtFAP2; AltName: Full=Chalcone-flavanone isomerase family protein 2;	SubName: Full=Fatty-acid-binding protein 2 {ECO:0000313|EMBL:AQK56199.1};	--	GO:0009570,chloroplast stroma; GO:0005504,fatty acid binding; GO:0016872,intramolecular lyase activity; GO:0006631,fatty acid metabolic process	Chalcone isomerase-like
gene:Zm00001e040122	1.68	1.41	2.24	12.49	15.14	11.1	6.79	6.67	6.15	3.78	4.96	3.19	chr10	72607695	72609799	+	K13264 isoflavone 7-O-glucoside-6''-O-malonyltransferase [EC:2.3.1.115] | (RefSeq) IF7MaT, GmIF7MaT; malonyl-CoA:isoflavone 7-O-glucoside-6''-O-malonyltransferase (A)	transferase family protein [Zea mays]	RecName: Full=Phenolic glucoside malonyltransferase 2; EC=2.3.1.-;	SubName: Full=Phenolic glucoside malonyltransferase 1 {ECO:0000313|EMBL:AQK41205.1}; SubName: Full=Transferase family protein {ECO:0000313|EMBL:ACG41388.1};	--	GO:0050736,O-malonyltransferase activity; GO:0009636,response to toxic substance	Wax ester synthase-like Acyl-CoA acyltransferase domain
gene:Zm00001e036423	1.56	1.75	1.82	4.38	4.06	4.05	1.46	1.79	1.35	1.82	2.22	1.47	chr9	18647682	18657775	-	K05278 flavonol synthase [EC:1.14.11.23] | (RefSeq) flavonol synthase/flavanone 3-hydroxylase (A)	uncharacterized protein LOC100284095 isoform X1 [Zea mays]	RecName: Full=Probable 2-oxoglutarate-dependent dioxygenase ANS {ECO:0000305}; EC=1.14.11.- {ECO:0000305}; AltName: Full=Anthocyanidin synthase {ECO:0000305};	SubName: Full=2-oxoglutarate (2OG) and Fe(II)-dependent oxygenase superfamily protein {ECO:0000313|EMBL:AQL01881.1};	Iron/ascorbate family oxidoreductases	GO:0005829,cytosol; GO:0051213,dioxygenase activity; GO:0120091,jasmonic acid hydrolase; GO:0046872,metal ion binding; GO:0009813,flavonoid biosynthetic process; GO:2000022,regulation of jasmonic acid mediated signaling pathway	non-haem dioxygenase in morphine synthesis N-terminal
gene:Zm00001e028855	1.29	1.5	1.62	3	2.38	2.34	6.16	4.5	4.94	2.87	3.53	3.46	chr8	176949353	176951758	+	K00487 trans-cinnamate 4-monooxygenase [EC:1.14.13.11] | (RefSeq) trans-cinnamate 4-monooxygenase (A)	trans-cinnamate 4-monooxygenase [Zea mays]	RecName: Full=Trans-cinnamate 4-monooxygenase; EC=1.14.13.11; AltName: Full=Cinnamic acid 4-hydroxylase; Short=C4H; Short=CA4H; AltName: Full=Cytochrome P450 73; AltName: Full=Cytochrome P450C4H;	SubName: Full=Uncharacterized protein {ECO:0000313|EMBL:EES03803.1};	Cytochrome P450 CYP2 subfamily	GO:0020037,heme binding; GO:0005506,iron ion binding; GO:0016710,trans-cinnamate 4-monooxygenase activity	Cytochrome P450
gene:Zm00001e035227	1.29	0.65	0.98	5.81	8.15	5.84	5.7	5.72	4.66	0.22	0.03	0.49	chr7	166034566	166036489	-	K22845 phlorizin synthase [EC:2.4.1.357] | (RefSeq) uncharacterized protein LOC100279546 (A)	uncharacterized protein LOC100279546 [Zea mays]	RecName: Full=Anthocyanidin 5,3-O-glucosyltransferase; EC=2.4.1.-; AltName: Full=UDP-glucose: anthocyanidin 5,3-O-glucosyltransferase;	RecName: Full=Glycosyltransferase {ECO:0000256|RuleBase:RU362057}; EC=2.4.1.- {ECO:0000256|RuleBase:RU362057};	UDP-glucuronosyl and UDP-glucosyl transferase	GO:0016758,transferase activity, transferring hexosyl groups; GO:0009718,anthocyanin-containing compound biosynthetic process	UDP-glucoronosyl and UDP-glucosyl transferase
gene:Zm00001e014213	1.2	1.05	0.94	0.84	1.28	1.13	0.11	0.24	0.18	0.26	0.34	0.11	chr5	138933592	138935364	-	K22845 phlorizin synthase [EC:2.4.1.357] | (RefSeq) anthocyanidin 5,3-O-glucosyltransferase (A)	anthocyanidin 5,3-O-glucosyltransferase [Zea mays]	RecName: Full=Anthocyanidin 5,3-O-glucosyltransferase; EC=2.4.1.-; AltName: Full=UDP-glucose: anthocyanidin 5,3-O-glucosyltransferase;	SubName: Full=UDP-glycosyltransferase 88A1 {ECO:0000313|EMBL:AQK69938.1};	UDP-glucuronosyl and UDP-glucosyl transferase	GO:0016758,transferase activity, transferring hexosyl groups; GO:0009718,anthocyanin-containing compound biosynthetic process	UDP-glucoronosyl and UDP-glucosyl transferase
gene:Zm00001e036491	1.18	0.65	0.37	1.8	2.62	2.13	1.45	1.41	1.03	1.61	1.27	2.05	chr9	21095830	21097630	+	K13065 shikimate O-hydroxycinnamoyltransferase [EC:2.3.1.133] | (RefSeq) BAHDa3-1; BAHD family acyltransferase, clade I (A)	uncharacterized protein LOC100502355 [Zea mays]	RecName: Full=Omega-hydroxypalmitate O-feruloyl transferase; EC=2.3.1.188; AltName: Full=Omega-hydroxyacid hydroxycinnamoyltransferase; AltName: Full=Protein ALIPHATIC SUBERIN FERULOYL TRANSFERASE;	SubName: Full=HXXXD-type acyl-transferase family protein {ECO:0000313|EMBL:AQL02077.1};	--	GO:0050734,hydroxycinnamoyltransferase activity; GO:0102406,omega-hydroxypalmitate O-sinapoyl transferase activity; GO:0052325,cell wall pectin biosynthetic process; GO:0010345,suberin biosynthetic process	Transferase family
gene:Zm00001e036304	1.14	1.13	1.69	132.97	179.88	133.35	0.83	0.56	0.76	2.21	5.92	3.41	chr9	14153472	14155242	+	K13065 shikimate O-hydroxycinnamoyltransferase [EC:2.3.1.133] | (RefSeq) hydroxycinnamoyltransferase 4-like (A)	hydroxycinnamoyltransferase 4 [Zea mays]	RecName: Full=Hydroxycinnamoyltransferase 4 {ECO:0000305}; Short=OsHCT4 {ECO:0000303|PubMed:22285622}; EC=2.3.1.- {ECO:0000305}; AltName: Full=BAHD-like hydroxycinnamoyl transferase HCT4 {ECO:0000305}; AltName: Full=Glycerol hydroxycinnamoyl transferase {ECO:0000305};	SubName: Full=Spermidine hydroxycinnamoyl transferase {ECO:0000313|EMBL:AQL01528.1};	--	GO:0016747,transferase activity, transferring acyl groups other than amino-acyl groups	--
gene:Zm00001e029088	0.79	0.46	0.57	3.24	3.22	3.88	0.21	0.38	0.14	0.37	0.26	0.42	chr8	182064739	182066599	-	K22845 phlorizin synthase [EC:2.4.1.357] | (RefSeq) UDP-glycosyltransferase 88F3 (A)	UDP-glycosyltransferase 88F3 [Zea mays]	RecName: Full=UDP-glycosyltransferase 88F3 {ECO:0000303|Ref.1}; EC=2.4.1.- {ECO:0000305}; AltName: Full=UDP-glucose:chalcone 2'-O-glucosyltransferase {ECO:0000305};	RecName: Full=Glycosyltransferase {ECO:0000256|RuleBase:RU362057}; EC=2.4.1.- {ECO:0000256|RuleBase:RU362057};	UDP-glucuronosyl and UDP-glucosyl transferase	GO:0016758,transferase activity, transferring hexosyl groups; GO:0008152,metabolic process	UDP-glucoronosyl and UDP-glucosyl transferase
gene:Zm00001e041718	0.78	1.14	0.94	3.49	4.02	4.25	1.56	1.85	1.55	1.35	1.12	1.68	chr10	145907556	145909912	-	K08695 anthocyanidin reductase [EC:1.3.1.77] | (RefSeq) leucoanthocyanidin reductase (A)	leucoanthocyanidin reductase [Zea mays]	RecName: Full=Anthocyanidin reductase ((2S)-flavan-3-ol-forming) {ECO:0000250|UniProtKB:Q5FB34}; Short=VvANR {ECO:0000250|UniProtKB:Q5FB34}; EC=1.3.1.112 {ECO:0000250|UniProtKB:Q5FB34};	SubName: Full=Leucoanthocyanidin reductase {ECO:0000313|EMBL:AQK46403.1};	Flavonol reductase/cinnamoyl-CoA reductase	GO:0050662,coenzyme binding; GO:0016491,oxidoreductase activity; GO:0009813,flavonoid biosynthetic process	Polysaccharide biosynthesis protein
gene:Zm00001e014215	0.69	0.71	0.2	0.37	0.57	0.53	0	0	0	0	0	0.19	chr5	139124000	139124666	+	K00660 chalcone synthase [EC:2.3.1.74] | (RefSeq) chalcone synthase J-like (A)	bisdemethoxycurcumin synthase [Zea mays]	RecName: Full=Chalcone synthase 3; EC=2.3.1.74; AltName: Full=Naringenin-chalcone synthase 3;	SubName: Full=Type III polyketide synthase B {ECO:0000313|EMBL:AQK69939.1};	--	GO:0016210,naringenin-chalcone synthase activity; GO:0009813,flavonoid biosynthetic process	FAE1/Type III polyketide synthase-like protein
gene:Zm00001e041719	0.6	0.5	0.59	0.04	0.02	0	0.04	0	0	0.04	0	0	chr10	145913455	145915491	+	K08695 anthocyanidin reductase [EC:1.3.1.77] | (RefSeq) anthocyanidin reductase-like (A)	uncharacterized protein LOC100191338 [Zea mays]	RecName: Full=Anthocyanidin reductase ((2S)-flavan-3-ol-forming) {ECO:0000250|UniProtKB:Q5FB34}; Short=VvANR {ECO:0000250|UniProtKB:Q5FB34}; EC=1.3.1.112 {ECO:0000250|UniProtKB:Q5FB34};	SubName: Full=Anthocyanidin reductase {ECO:0000313|EMBL:AQK46406.1};	Flavonol reductase/cinnamoyl-CoA reductase	GO:0050662,coenzyme binding; GO:0016491,oxidoreductase activity; GO:0009813,flavonoid biosynthetic process	Polysaccharide biosynthesis protein
gene:Zm00001e010440	0.57	0.6	0.4	0.78	0.69	0.55	1.98	1.57	1.65	2.17	2.3	1.42	chr2	208610550	208612222	+	K22845 phlorizin synthase [EC:2.4.1.357] | (RefSeq) anthocyanidin 3-O-glucosyltransferase 2 (A)	uncharacterized protein LOC100192877 [Zea mays]	RecName: Full=Anthocyanidin 5,3-O-glucosyltransferase; EC=2.4.1.-; AltName: Full=UDP-glucose: anthocyanidin 5,3-O-glucosyltransferase;	SubName: Full=Anthocyanidin 3-O-glucosyltransferase {ECO:0000313|EMBL:ACG36607.1}; SubName: Full=UDP-glycosyltransferase 71B1 {ECO:0000313|EMBL:ONM23886.1};	UDP-glucuronosyl and UDP-glucosyl transferase	GO:0016758,transferase activity, transferring hexosyl groups; GO:0009718,anthocyanin-containing compound biosynthetic process	Glycosyltransferase family 28 C-terminal domain
gene:Zm00001e010281	0.56	0.43	0.42	0.13	0.2	0.12	0	0.07	0.07	0.13	0	0.11	chr2	203311928	203313666	+	K13065 shikimate O-hydroxycinnamoyltransferase [EC:2.3.1.133] | (RefSeq) agmatine coumaroyltransferase-2-like (A)	putrescine hydroxycinnamoyltransferase [Zea mays]	RecName: Full=Putrescine hydroxycinnamoyltransferase {ECO:0000305|PubMed:24908251}; EC=2.3.1.- {ECO:0000305};	SubName: Full=Spermidine hydroxycinnamoyl transferase {ECO:0000313|EMBL:ONM23232.1};	--	GO:0050734,hydroxycinnamoyltransferase activity	--
gene:Zm00001e000631	0.55	0.26	0.69	2.76	2.87	2.23	0.54	0.39	0.95	0.23	0.72	1.02	chr1	17981290	17983092	-	K13065 shikimate O-hydroxycinnamoyltransferase [EC:2.3.1.133] | (RefSeq) agmatine coumaroyltransferase-1-like (A)	tryptamine benzoyltransferase 1 [Zea mays]	RecName: Full=Tryptamine benzoyltransferase 1 {ECO:0000305}; Short=OsTBT1 {ECO:0000303|PubMed:27354554}; EC=2.3.1.- {ECO:0000305};	SubName: Full=Hydroxycinnamoyltransferase1 {ECO:0000313|EMBL:ONL94367.1};	--	GO:0050734,hydroxycinnamoyltransferase activity	Transferase family
gene:Zm00001e024076	0.53	0.25	0.83	68.88	79.34	79.45	1.83	1.75	1.89	0.33	0.91	0.58	chr4	192244508	192246191	-	K13065 shikimate O-hydroxycinnamoyltransferase [EC:2.3.1.133] | (RefSeq) tryptamine hydroxycinnamoyltransferase 1-like (A)	tryptamine hydroxycinnamoyltransferase 1 [Zea mays]	RecName: Full=Tryptamine hydroxycinnamoyltransferase 2 {ECO:0000305}; Short=OsTHT2 {ECO:0000303|PubMed:27354554}; EC=2.3.1.- {ECO:0000305};	SubName: Full=Spermidine hydroxycinnamoyl transferase {ECO:0000313|EMBL:AQK57262.1};	--	GO:0050734,hydroxycinnamoyltransferase activity	Transferase family
gene:Zm00001e027942	0.47	0.33	0.51	0.18	0.09	0.05	0.39	0.15	0.38	0.1	0	0.05	chr8	149935020	149936675	+	K13082 bifunctional dihydroflavonol 4-reductase/flavanone 4-reductase [EC:1.1.1.219 1.1.1.234] | (RefSeq) anthocyaninless 4 (A)	anthocyaninless 4 [Zea mays]	RecName: Full=Dihydroflavonol 4-reductase; Short=DFR; EC=1.1.1.219 {ECO:0000250|UniProtKB:Q9XES5}; AltName: Full=Dihydrokaempferol 4-reductase; AltName: Full=Flavanone 4-reductase; Short=FNR; EC=1.1.1.234 {ECO:0000250|UniProtKB:Q9XES5};	SubName: Full=Dihydroflavonol-4-reductase {ECO:0000313|EMBL:AQK96914.1};	Flavonol reductase/cinnamoyl-CoA reductase	GO:0050662,coenzyme binding; GO:0045552,dihydrokaempferol 4-reductase activity; GO:0047890,flavanone 4-reductase activity; GO:0009718,anthocyanin-containing compound biosynthetic process	short chain dehydrogenase
gene:Zm00001e027232	0.41	0.37	0.69	9.08	9.38	9.03	4.62	4.43	3.91	4.55	3.98	3.86	chr8	118846808	118851528	+	K05280 flavonoid 3'-monooxygenase [EC:1.14.13.21] | (RefSeq) uncharacterized protein LOC100279887 (A)	uncharacterized protein LOC100279887 [Zea mays]	RecName: Full=Flavonoid 3'-monooxygenase CYP75B4 {ECO:0000305}; EC=1.14.13.21 {ECO:0000269|PubMed:26082402}; AltName: Full=Chrysoeriol 5'-hydroxylase {ECO:0000303|PubMed:26082402}; AltName: Full=Cytochrome P450 75B4 {ECO:0000303|PubMed:26082402}; AltName: Full=Flavonoid 3'-hydroxylase CYP75B4 {ECO:0000303|PubMed:26082402};	SubName: Full=Uncharacterized protein {ECO:0000313|EMBL:ACL53670.1};	Cytochrome P450 CYP2 subfamily	GO:0016021,integral component of membrane; GO:0016020,membrane; GO:0016711,flavonoid 3'-monooxygenase activity; GO:0020037,heme binding; GO:0005506,iron ion binding; GO:0016709,oxidoreductase activity, acting on paired donors, with incorporation or reduction of molecular oxygen, NAD(P)H as one donor, and incorporation of one atom of oxygen; GO:0009813,flavonoid biosynthetic process; GO:0044550,se…	Cytochrome P450
gene:Zm00001e018697	0.36	0.09	0.39	0.71	0.59	0.66	0.44	0.34	0.33	0.59	0.49	0.26	chr3	154897477	154900795	+	K00475 naringenin 3-dioxygenase [EC:1.14.11.9] | (RefSeq) naringenin,2-oxoglutarate 3-dioxygenase (A)	uncharacterized protein LOC103638669 [Zea mays]	RecName: Full=Flavanone 3-dioxygenase 1 {ECO:0000305}; EC=1.14.11.9 {ECO:0000269|PubMed:18413994}; AltName: Full=Flavanone 3-beta-hydroxylase 1 {ECO:0000305}; AltName: Full=Flavanone 3-hydroxylase 1 {ECO:0000303|PubMed:18413994}; Short=OsF3H-1 {ECO:0000303|PubMed:18413994};	SubName: Full=Uncharacterized protein {ECO:0000313|EMBL:ACN35322.1};	Iron/ascorbate family oxidoreductases	GO:0031418,L-ascorbic acid binding; GO:0046872,metal ion binding; GO:0045486,naringenin 3-dioxygenase activity; GO:0009813,flavonoid biosynthetic process; GO:0009416,response to light stimulus	--
gene:Zm00001e036303	0.36	0.37	0.18	0	0	0	0.13	0.04	0.13	0.04	0.12	0.04	chr9	14149854	14151367	+	K13065 shikimate O-hydroxycinnamoyltransferase [EC:2.3.1.133] | (RefSeq) hydroxycinnamoyltransferase 4-like (A)	hydroxycinnamoyltransferase 4 [Zea mays]	RecName: Full=Hydroxycinnamoyltransferase 4 {ECO:0000305}; Short=OsHCT4 {ECO:0000303|PubMed:22285622}; EC=2.3.1.- {ECO:0000305}; AltName: Full=BAHD-like hydroxycinnamoyl transferase HCT4 {ECO:0000305}; AltName: Full=Glycerol hydroxycinnamoyl transferase {ECO:0000305};	SubName: Full=Spermidine hydroxycinnamoyl transferase {ECO:0000313|EMBL:AQL01527.1};	--	GO:0016747,transferase activity, transferring acyl groups other than amino-acyl groups	Transferase family
gene:Zm00001e007154	0.32	0.14	0.31	6.91	5.42	4.48	0.03	0.05	0.07	0.03	0	0	chr2	15774137	15777049	+	K05278 flavonol synthase [EC:1.14.11.23] | (RefSeq) flavonol synthase/flavanone 3-hydroxylase-like (A)	protein DMR6-LIKE OXYGENASE 1 [Zea mays]	RecName: Full=Protein DMR6-LIKE OXYGENASE 1 {ECO:0000303|PubMed:25376907}; EC=1.14.11.- {ECO:0000255|PROSITE-ProRule:PRU00805}; AltName: Full=2-oxoglutarate (2OG)-Fe(II) oxygenase-like protein DLO1 {ECO:0000303|PubMed:25376907}; AltName: Full=Protein SENESCENCE-ASSOCIATED GENE 108 {ECO:0000303|PubMed:23959884}; AltName: Full=Salicylate 3-hydroxylase DLO1 {ECO:0000303|PubMed:23959884}; Short=S3H D…	SubName: Full=Protein DMR6-LIKE OXYGENASE 2 {ECO:0000313|EMBL:ONM14668.1};	Iron/ascorbate family oxidoreductases	GO:0051213,dioxygenase activity; GO:0046872,metal ion binding; GO:0002229,defense response to oomycetes; GO:0010150,leaf senescence; GO:0009617,response to bacterium; GO:0009620,response to fungus; GO:0002239,response to oomycetes; GO:0009751,response to salicylic acid; GO:0046244,salicylic acid catabolic process	non-haem dioxygenase in morphine synthesis N-terminal
gene:Zm00001e034182	0.29	0.31	0.41	1.41	2.57	2.12	0.39	0.35	0.32	0.89	1.01	1.19	chr7	122514122	122515819	+	K13065 shikimate O-hydroxycinnamoyltransferase [EC:2.3.1.133] | (RefSeq) IDP2411; uncharacterized protein LOC100284770 (A)	hydroxycinnamoyltransferase11 [Zea mays]	RecName: Full=Putrescine hydroxycinnamoyltransferase 1 {ECO:0000305}; Short=OsPHT1 {ECO:0000303|PubMed:27354554}; EC=2.3.1.- {ECO:0000305}; AltName: Full=BAHD-like hydroxycinnamoyl transferase HCT3 {ECO:0000305}; AltName: Full=Hydroxycinnamoyltransferase 3 {ECO:0000305}; Short=OsHCT3 {ECO:0000303|PubMed:22285622};	SubName: Full=Hydroxycinnamoyltransferase11 {ECO:0000313|EMBL:ONM55061.1};	--	GO:0050734,hydroxycinnamoyltransferase activity	--
gene:Zm00001e038225	0.28	0.53	0.73	5.59	4.45	4	0.47	0.75	0.83	1.57	2.48	2.8	chr9	136330935	136332755	-	K22845 phlorizin synthase [EC:2.4.1.357] | (RefSeq) anthocyanidin 5,3-O-glucosyltransferase (A)	anthocyanidin 5,3-O-glucosyltransferase [Zea mays]	RecName: Full=Anthocyanidin 5,3-O-glucosyltransferase; EC=2.4.1.-; AltName: Full=UDP-glucose: anthocyanidin 5,3-O-glucosyltransferase;	RecName: Full=Glycosyltransferase {ECO:0000256|RuleBase:RU362057}; EC=2.4.1.- {ECO:0000256|RuleBase:RU362057};	UDP-glucuronosyl and UDP-glucosyl transferase	GO:0016758,transferase activity, transferring hexosyl groups; GO:0009718,anthocyanin-containing compound biosynthetic process	UDP-glucoronosyl and UDP-glucosyl transferase
gene:Zm00001e037635	0.16	0.43	0.69	0.31	0.07	0.62	0.07	0	0.14	0.11	0.13	0.57	chr9	108639543	108640852	+	K13082 bifunctional dihydroflavonol 4-reductase/flavanone 4-reductase [EC:1.1.1.219 1.1.1.234] | (RefSeq) bifunctional dihydroflavonol 4-reductase/flavanone 4-reductase (A)	NADPH HC toxin reductase, partial [Zea diploperennis]	RecName: Full=Putative anthocyanidin reductase {ECO:0000303|PubMed:16399014}; Short=GbANR {ECO:0000303|PubMed:16399014}; EC=1.3.1.- {ECO:0000250|UniProtKB:Q5FB34};	SubName: Full=NADPH HC toxin reductase {ECO:0000313|EMBL:AAP84599.1}; Flags: Fragment;	Flavonol reductase/cinnamoyl-CoA reductase	GO:0050662,coenzyme binding; GO:0016491,oxidoreductase activity; GO:0009813,flavonoid biosynthetic process	RmlD substrate binding domain
gene:Zm00001e023703	0.12	0.15	0.06	0.04	0	0	0.03	0.02	0.02	0.02	0.14	0.02	chr4	179121776	179124742	+	K13264 isoflavone 7-O-glucoside-6''-O-malonyltransferase [EC:2.3.1.115] | (RefSeq) AT133, GmAT133; malonyl-CoA:isoflavone 7-O-glucoside-6''-O-malonyltransferase (A)	malonyl-CoA:anthocyanidin 5-O-glucoside-6''-O-malonyltransferase [Zea mays]	RecName: Full=Anthocyanin 5-aromatic acyltransferase; Short=5AT; EC=2.3.1.153;	SubName: Full=Phenolic glucoside malonyltransferase 1 {ECO:0000313|EMBL:AQK55862.1};	--	GO:0005737,cytoplasm; GO:0047183,anthocyanin 5-aromatic acyltransferase activity; GO:0102815,caffeoyl-CoA:delphinidin-3,5-diglucoside 5-O-glucoside-6-O-hydroxycinnamoyltransferase activity; GO:0102777,caffeoyl-CoA:pelargonidin-3,5-diglucoside 5-O-glucoside-6-O-hydroxycinnamoyltransferase activity	Transferase family
gene:Zm00001e035055	0.11	0.03	0.09	0.03	0.03	0.09	0	0	0.04	0	0	0	chr7	160108725	160111303	+	K22845 phlorizin synthase [EC:2.4.1.357] | (RefSeq) anthocyanidin 3-O-glucosyltransferase 2-like (A)	anthocyanidin 3-O-glucosyltransferase 2 [Zea mays]	RecName: Full=Anthocyanidin 5,3-O-glucosyltransferase; EC=2.4.1.-; AltName: Full=UDP-glucose: anthocyanidin 5,3-O-glucosyltransferase;	RecName: Full=Glycosyltransferase {ECO:0000256|RuleBase:RU362057}; EC=2.4.1.- {ECO:0000256|RuleBase:RU362057};	UDP-glucuronosyl and UDP-glucosyl transferase	GO:0016758,transferase activity, transferring hexosyl groups; GO:0009718,anthocyanin-containing compound biosynthetic process	UDP-glucoronosyl and UDP-glucosyl transferase
gene:Zm00001e009698	0.1	0.15	0.16	4.43	6.51	4.16	0.05	0.1	0.09	0.18	0.13	0	chr2	180175862	180177775	-	K13065 shikimate O-hydroxycinnamoyltransferase [EC:2.3.1.133] | (RefSeq) putrescine hydroxycinnamoyltransferase 1 (A)	Spermidine hydroxycinnamoyl transferase [Zea mays]	RecName: Full=Putrescine hydroxycinnamoyltransferase 1 {ECO:0000305}; Short=OsPHT1 {ECO:0000303|PubMed:27354554}; EC=2.3.1.- {ECO:0000305}; AltName: Full=BAHD-like hydroxycinnamoyl transferase HCT3 {ECO:0000305}; AltName: Full=Hydroxycinnamoyltransferase 3 {ECO:0000305}; Short=OsHCT3 {ECO:0000303|PubMed:22285622};	SubName: Full=Spermidine hydroxycinnamoyl transferase {ECO:0000313|EMBL:ONM21547.1};	--	GO:0050734,hydroxycinnamoyltransferase activity	Transferase family
gene:Zm00001e029356	0.09	0	0	4.72	5.51	5.99	2.72	3.19	2.82	3.14	4.14	3.53	chr6	20086840	20092427	-	K00588 caffeoyl-CoA O-methyltransferase [EC:2.1.1.104] | (RefSeq) CCOAOMT2; caffeoyl-CoA O-methyltransferase 2 (A)	uncharacterized protein LOC100216863 isoform X1 [Zea mays]	RecName: Full=Caffeoyl-CoA O-methyltransferase 2; EC=2.1.1.104; AltName: Full=Trans-caffeoyl-CoA 3-O-methyltransferase 2; Short=CCoAMT-2; Short=CCoAOMT-2;	SubName: Full=Uncharacterized protein {ECO:0000313|EMBL:ACF82473.1};	O-methyltransferase	GO:0042409,caffeoyl-CoA O-methyltransferase activity; GO:0046872,metal ion binding; GO:0009809,lignin biosynthetic process	--
gene:Zm00001e022868	0.08	0.07	0.18	1.08	0.62	1.06	0.24	0.24	0.43	0.09	0.04	0.04	chr4	135230789	135232284	-	K05280 flavonoid 3'-monooxygenase [EC:1.14.13.21] | (RefSeq) flavonoid 3'-monooxygenase (A)	Putative cytochrome P450 superfamily protein [Zea mays]	RecName: Full=Flavonoid 3'-monooxygenase CYP75B3 {ECO:0000305}; EC=1.14.13.21 {ECO:0000305|PubMed:18726614}; AltName: Full=Cytochrome P450 75B3 {ECO:0000303|PubMed:26082402}; AltName: Full=Flavonoid 3'-hydroxylase {ECO:0000303|PubMed:18726614}; Short=OsF3'H {ECO:0000303|PubMed:18726614};	SubName: Full=Putative cytochrome P450 superfamily protein {ECO:0000313|EMBL:AQK53308.1};	Cytochrome P450 CYP2 subfamily	GO:0016021,integral component of membrane; GO:0016020,membrane; GO:0016711,flavonoid 3'-monooxygenase activity; GO:0020037,heme binding; GO:0005506,iron ion binding; GO:0016709,oxidoreductase activity, acting on paired donors, with incorporation or reduction of molecular oxygen, NAD(P)H as one donor, and incorporation of one atom of oxygen; GO:0009813,flavonoid biosynthetic process; GO:0044550,se…	Cytochrome P450
gene:Zm00001e028806	0.08	0.21	0.06	0.78	0.4	0.34	0	0	0	0	0	0	chr8	176088819	176092948	-	K05278 flavonol synthase [EC:1.14.11.23] | (RefSeq) flavonol synthase/flavanone 3-hydroxylase (A)	jasmonate-regulated gene 21 [Zea mays]	RecName: Full=Probable 2-oxoglutarate-dependent dioxygenase At3g111800 {ECO:0000305}; EC=1.14.11.- {ECO:0000305};	SubName: Full=Jasmonate-regulated gene 21 {ECO:0000313|EMBL:AQK99587.1};	Iron/ascorbate family oxidoreductases	GO:0051213,dioxygenase activity; GO:0046872,metal ion binding; GO:0009813,flavonoid biosynthetic process	2OG-Fe(II) oxygenase superfamily
gene:Zm00001e038151	0.08	0.05	0.13	0.03	0.03	0.03	1.01	0.7	0.66	0.36	0.09	0.03	chr9	133244399	133270223	-	K13083 flavonoid 3',5'-hydroxylase [EC:1.14.14.81] | (RefSeq) flavonoid 3',5'-hydroxylase 1 (A)	flavonoid 3',5'-hydroxylase 1 [Zea mays]	RecName: Full=Flavonoid 3',5'-hydroxylase 1; Short=F3'5'H; EC=1.14.13.88; AltName: Full=CYPLXXVA1; AltName: Full=Cytochrome P450 75A1;	SubName: Full=Flavonoid 3'-monooxygenase {ECO:0000313|EMBL:AQL06394.1};	Cytochrome P450 CYP2 subfamily	GO:0005783,endoplasmic reticulum; GO:0033772,flavonoid 3',5'-hydroxylase activity; GO:0020037,heme binding; GO:0005506,iron ion binding; GO:0009718,anthocyanin-containing compound biosynthetic process	Cytochrome P450
gene:Zm00001e000633	0.07	0.28	0.13	0.62	0.96	0.38	0	0	0	0	0	0.07	chr1	18042294	18044126	+	K13065 shikimate O-hydroxycinnamoyltransferase [EC:2.3.1.133] | (RefSeq) agmatine coumaroyltransferase-1-like (A)	uncharacterized protein LOC100383097 [Zea mays]	RecName: Full=Tryptamine benzoyltransferase 1 {ECO:0000305}; Short=OsTBT1 {ECO:0000303|PubMed:27354554}; EC=2.3.1.- {ECO:0000305};	SubName: Full=Hydroxycinnamoyltransferase2 {ECO:0000313|EMBL:ONL94369.1};	--	GO:0050734,hydroxycinnamoyltransferase activity	Transferase family
gene:Zm00001e032193	0.07	0.18	0.12	2.27	2.32	1.46	0.16	0.07	0.08	0.08	0.33	0.16	chr6	171342007	171343667	+	K22845 phlorizin synthase [EC:2.4.1.357] | (RefSeq) LOC109772363; anthocyanidin 5,3-O-glucosyltransferase-like (A)	UDP-glycosyltransferase 88A1 [Zea mays]	RecName: Full=Anthocyanidin 5,3-O-glucosyltransferase; EC=2.4.1.-; AltName: Full=UDP-glucose: anthocyanidin 5,3-O-glucosyltransferase;	SubName: Full=UDP-glycosyltransferase 88A1 {ECO:0000313|EMBL:AQK87760.1};	UDP-glucuronosyl and UDP-glucosyl transferase	GO:0016758,transferase activity, transferring hexosyl groups; GO:0009718,anthocyanin-containing compound biosynthetic process	--
gene:Zm00001e036431	0.03	0	0	0	0	0	0	0	0	0.41	0.19	0.4	chr9	19060329	19062254	-	K22845 phlorizin synthase [EC:2.4.1.357] | (RefSeq) anthocyanidin 3-O-glucosyltransferase 2-like (A)	anthocyanidin 5,3-O-glucosyltransferase [Zea mays]	RecName: Full=UDP-glycosyltransferase 88F5 {ECO:0000303|Ref.1}; EC=2.4.1.- {ECO:0000305}; AltName: Full=UDP-glucose:chalcone 2'-O-glucosyltransferase {ECO:0000305};	RecName: Full=Glycosyltransferase {ECO:0000256|RuleBase:RU362057}; EC=2.4.1.- {ECO:0000256|RuleBase:RU362057};	UDP-glucuronosyl and UDP-glucosyl transferase	GO:0016758,transferase activity, transferring hexosyl groups; GO:0008152,metabolic process	--
gene:Zm00001e022865	0	0.07	0.17	0.77	2.93	2.45	0.49	0.3	0.32	0.49	0.15	0.4	chr4	135222782	135223183	-	K05280 flavonoid 3'-monooxygenase [EC:1.14.13.21] | (RefSeq) uncharacterized protein LOC100273383 (A)	Putative cytochrome P450 superfamily protein [Zea mays]	RecName: Full=Flavonoid 3'-monooxygenase CYP75B3 {ECO:0000305}; EC=1.14.13.21 {ECO:0000305|PubMed:18726614}; AltName: Full=Cytochrome P450 75B3 {ECO:0000303|PubMed:26082402}; AltName: Full=Flavonoid 3'-hydroxylase {ECO:0000303|PubMed:18726614}; Short=OsF3'H {ECO:0000303|PubMed:18726614};	SubName: Full=Putative cytochrome P450 superfamily protein {ECO:0000313|EMBL:AQK53317.1};	Cytochrome P450 CYP2 subfamily	GO:0016021,integral component of membrane; GO:0016020,membrane; GO:0016711,flavonoid 3'-monooxygenase activity; GO:0020037,heme binding; GO:0005506,iron ion binding; GO:0016709,oxidoreductase activity, acting on paired donors, with incorporation or reduction of molecular oxygen, NAD(P)H as one donor, and incorporation of one atom of oxygen; GO:0009813,flavonoid biosynthetic process; GO:0044550,se…	Cytochrome P450
gene:Zm00001e025278	0	0	0	3.45	1.57	2.27	3.05	3.84	3.74	0	0	0	chr4	247201554	247202283	+	K22845 phlorizin synthase [EC:2.4.1.357] | (RefSeq) uncharacterized protein LOC100191664 (A)	anthocyanidin 5,3-O-glucosyltransferase [Zea mays]	RecName: Full=UDP-glycosyltransferase 88B1 {ECO:0000303|PubMed:15610349}; EC=2.4.1.- {ECO:0000305};	SubName: Full=UDP-glycosyltransferase 88A1 {ECO:0000313|EMBL:AQK60831.1};	UDP-glucuronosyl and UDP-glucosyl transferase	GO:0016758,transferase activity, transferring hexosyl groups; GO:0008152,metabolic process	--
gene:Zm00001e010764	0.08	0.15	0.27	0.08	0.26	0	6.67	5.19	5.42	0.09	0.04	0	chr2	217949764	217950504	-	K01904 4-coumarate--CoA ligase [EC:6.2.1.12] | (RefSeq) probable 4-coumarate--CoA ligase 1 (A)	hypothetical protein SETIT_031961mg, partial [Setaria italica]	--	SubName: Full=Uncharacterized protein {ECO:0000313|EMBL:KQL23591.1, ECO:0000313|EnsemblPlants:Si031961m};	--	--	--
gene:Zm00001e013798	30.98	27.93	25.89	33.91	36.33	30.24	7.77	10.19	7.99	12.19	11.28	12.61	chr5	91220184	91225235	-	K01904 4-coumarate--CoA ligase [EC:6.2.1.12] | (RefSeq) pco063262; uncharacterized protein LOC542166 (A)	uncharacterized protein LOC542166 [Zea mays]	RecName: Full=Probable 4-coumarate--CoA ligase 3; Short=4CL 3; Short=Os4CL3; EC=6.2.1.12; AltName: Full=4-coumaroyl-CoA synthase 3;	SubName: Full=4-coumarate--CoA ligase 1 {ECO:0000313|EMBL:AQK68972.1};	Acyl-CoA synthetase	GO:0016207,4-coumarate-CoA ligase activity; GO:0005524,ATP binding; GO:0009698,phenylpropanoid metabolic process	AMP-binding enzyme C-terminal domain
gene:Zm00001e013942	0	0	0	0	0	0.89	0	0	0	1.89	2.3	1.69	chr5	103852473	103859637	+	K01904 4-coumarate--CoA ligase [EC:6.2.1.12] | (RefSeq) probable 4-coumarate--CoA ligase 1 (A)	hypothetical protein SETIT_012774mg [Setaria italica]	--	SubName: Full=Uncharacterized protein {ECO:0000313|EMBL:KQK98833.1, ECO:0000313|EnsemblPlants:Si012774m};	--	--	--
gene:Zm00001e016433	0	0	0	0.07	0.41	0.17	0	0	0	0	0	0	chr3	2863184	2869569	+	K01904 4-coumarate--CoA ligase [EC:6.2.1.12] | (RefSeq) probable 4-coumarate--CoA ligase 1 (A)	uncharacterized protein LOC103651714 [Zea mays]	--	SubName: Full=Uncharacterized protein {ECO:0000313|EMBL:AQK84568.1, ECO:0000313|EnsemblPlants:Zm00001d037690_P001};	--	--	Zinc knuckle
gene:Zm00001e017904	0	0	0	0	0	0	0	0.03	0	0.34	0.42	0.28	chr3	106848034	106854450	-	K01904 4-coumarate--CoA ligase [EC:6.2.1.12] | (RefSeq) probable 4-coumarate--CoA ligase 1 (A)	uncharacterized protein LOC103650306 isoform X2 [Zea mays]	--	SubName: Full=Uncharacterized protein {ECO:0000313|EMBL:AQK71597.1, ECO:0000313|EnsemblPlants:Zm00001d016761_P001};	--	--	--
gene:Zm00001e022313	5.27	4.79	5.54	5.84	5.29	4.99	3.31	3.38	4.29	2.19	2.22	2.45	chr4	74818087	74829095	+	K01904 4-coumarate--CoA ligase [EC:6.2.1.12] | (RefSeq) probable 4-coumarate--CoA ligase 1 (A)	4-coumarate--CoA ligase 1 [Zea mays]	RecName: Full=Probable 4-coumarate--CoA ligase 1; Short=4CL 1; Short=Os4CL1; EC=6.2.1.12; AltName: Full=4-coumaroyl-CoA synthase 1;	SubName: Full=4-coumarate--CoA ligase 1 {ECO:0000313|EMBL:AQK52146.1};	Acyl-CoA synthetase	GO:0016207,4-coumarate-CoA ligase activity; GO:0005524,ATP binding; GO:0009698,phenylpropanoid metabolic process	AMP-binding enzyme C-terminal domain
gene:Zm00001e022469	0	0	0	0.92	0.66	0.94	0	0.18	0	0	0	0	chr4	87386586	87386922	-	K01904 4-coumarate--CoA ligase [EC:6.2.1.12] | (RefSeq) probable 4-coumarate--CoA ligase 1 (A)	Os10g0352500, partial [Oryza sativa Japonica Group]	--	SubName: Full=Os10g0352500 protein {ECO:0000313|EMBL:BAT10474.1}; Flags: Fragment;	--	--	--
gene:Zm00001e023286	2.37	2.24	3.08	0.79	0.35	0.83	1.08	0.83	1.07	0.41	0.89	0.28	chr4	163367810	163373154	-	K01904 4-coumarate--CoA ligase [EC:6.2.1.12] | (RefSeq) probable 4-coumarate--CoA ligase 2 (A)	probable 4-coumarate--CoA ligase 2 [Zea mays]	RecName: Full=Probable 4-coumarate--CoA ligase 2; Short=4CL 2; Short=Os4CL2; EC=6.2.1.12; AltName: Full=4-coumaroyl-CoA synthase 2;	SubName: Full=Putative AMP-dependent synthetase and ligase superfamily protein {ECO:0000313|EMBL:AQK54462.1};	Acyl-CoA synthetase	GO:0016207,4-coumarate-CoA ligase activity; GO:0005524,ATP binding; GO:0009698,phenylpropanoid metabolic process	AMP-binding enzyme C-terminal domain
gene:Zm00001e023527	2.63	2.31	3.05	26.25	25.76	24.75	2.56	3.35	2.97	1.44	2.78	1.07	chr4	174096675	174099062	+	K01904 4-coumarate--CoA ligase [EC:6.2.1.12] | (RefSeq) probable 4-coumarate--CoA ligase 1 (A)	uncharacterized protein LOC100286347 [Zea mays]	--	SubName: Full=Zn-dependent hydrolases, including glyoxylases {ECO:0000313|EMBL:ACG49067.1};	--	GO:0016787,hydrolase activity	--
gene:Zm00001e027945	0.3	0.26	0.32	0	0	0	0.49	0.52	0.47	0.09	0.21	0.18	chr8	149975493	149977691	-	K01904 4-coumarate--CoA ligase [EC:6.2.1.12] | (RefSeq) hypothetical protein (A)	uncharacterized protein LOC103636112 [Zea mays]	RecName: Full=4-coumarate--CoA ligase-like 7; EC=6.2.1.-; AltName: Full=4-coumarate--CoA ligase isoform 6; Short=At4CL6;	SubName: Full=Putative AMP-dependent synthetase and ligase superfamily protein {ECO:0000313|EMBL:AQK96917.1};	Predicted AMP-binding protein	GO:0005777,peroxisome; GO:0005524,ATP binding; GO:0004321,fatty-acyl-CoA synthase activity; GO:0016874,ligase activity; GO:0009695,jasmonic acid biosynthetic process; GO:0031408,oxylipin biosynthetic process	AMP-binding enzyme
gene:Zm00001e031769	0.08	0	0.05	2.32	4.39	5.1	0.89	1.24	1.29	8.36	9.11	7.67	chr6	161081369	161087448	+	K01904 4-coumarate--CoA ligase [EC:6.2.1.12] | (RefSeq) probable 4-coumarate--CoA ligase 1 (A)	uncharacterized protein LOC103630410 isoform X2 [Zea mays]	--	SubName: Full=Uncharacterized protein {ECO:0000313|EMBL:ACG26487.1};	--	--	--
gene:Zm00001e032807	0	0	0	0.34	0.95	0.29	0.04	0	0	0	0	0	chr7	5258108	5258845	+	K01904 4-coumarate--CoA ligase [EC:6.2.1.12] | (RefSeq) probable 4-coumarate--CoA ligase 1 (A)	putative non-LTR retroelement reverse transcriptase [Zea mays]	--	SubName: Full=Putative non-LTR retroelement reverse transcriptase {ECO:0000313|EMBL:AAL73444.1};	FOG: Reverse transcriptase	GO:0003964,RNA-directed DNA polymerase activity	zinc-binding in reverse transcriptase
gene:Zm00001e035914	0.18	0.31	0.17	1.53	0.88	0.62	4.08	3.19	3.68	1.24	1.46	1.64	chr7	183245592	183249730	-	K01904 4-coumarate--CoA ligase [EC:6.2.1.12] | (RefSeq) probable 4-coumarate--CoA ligase 1 (A)	uncharacterized protein LOC103630410 isoform X2 [Zea mays]	--	SubName: Full=Uncharacterized protein {ECO:0000313|EMBL:ACG26487.1};	--	--	--
gene:Zm00001e039188	0.42	1.33	0.16	0	0	0	0	0	0	0	0	0	chr10	1225979	1226394	-	K01904 4-coumarate--CoA ligase [EC:6.2.1.12] | (RefSeq) probable 4-coumarate--CoA ligase 1 (A)	unknown protein [Oryza sativa Japonica Group]	--	SubName: Full=Uncharacterized protein {ECO:0000313|EMBL:AAV32162.1};	FOG: Reverse transcriptase	--	zinc-binding in reverse transcriptase
gene:Zm00001e000421	5.96	4.75	5.26	11.52	11.53	9.76	4.97	6.23	4.49	3.08	3.66	3.88	chr1	11615310	11620571	-	K01904 4-coumarate--CoA ligase [EC:6.2.1.12] | (RefSeq) 4-coumarate--CoA ligase-like 1 (A)	uncharacterized protein LOC100191850 isoform X1 [Zea mays]	RecName: Full=4-coumarate--CoA ligase-like 1; EC=6.2.1.-;	SubName: Full=4-coumarate--CoA ligase-like 7 {ECO:0000313|EMBL:ONL93740.1};	Acyl-CoA synthetase	GO:0005777,peroxisome; GO:0005524,ATP binding; GO:0004321,fatty-acyl-CoA synthase activity; GO:0016874,ligase activity; GO:0009695,jasmonic acid biosynthetic process	AMP-binding enzyme C-terminal domain
gene:Zm00001e002498	1.09	0.82	1.33	1.1	1.03	1.32	1.95	2.33	2.05	1.59	1.6	1.35	chr1	107280773	107290363	-	K01904 4-coumarate--CoA ligase [EC:6.2.1.12] | (RefSeq) 4-coumarate--CoA ligase-like 3 (A)	4-coumarate--CoA ligase-like 3 [Zea mays]	RecName: Full=4-coumarate--CoA ligase-like 3; EC=6.2.1.-;	SubName: Full=4-coumarate--CoA ligase-like 6 {ECO:0000313|EMBL:ONM00380.1};	Acyl-CoA synthetase	GO:0005524,ATP binding; GO:0016874,ligase activity; GO:0008152,metabolic process	AMP-binding enzyme C-terminal domain
gene:Zm00001e004061	0.72	0.68	0.79	2.86	2.65	2.52	0.14	0.14	0.2	0.32	0.07	0.3	chr1	214915554	214917940	+	K01904 4-coumarate--CoA ligase [EC:6.2.1.12] | (RefSeq) probable 4-coumarate--CoA ligase 5 (A)	putative AMP-dependent synthetase and ligase superfamily protein isoform X1 [Zea mays]	RecName: Full=Probable 4-coumarate--CoA ligase 5; Short=4CL 5; Short=Os4CL5; EC=6.2.1.12; AltName: Full=4-coumaroyl-CoA synthase 5;	SubName: Full=4-coumarate--CoA ligase 1 {ECO:0000313|EMBL:ONM04397.1};	Acyl-CoA synthetase	GO:0016207,4-coumarate-CoA ligase activity; GO:0005524,ATP binding; GO:0009698,phenylpropanoid metabolic process	AMP-binding enzyme C-terminal domain
gene:Zm00001e004865	3.87	3.66	3.7	5.1	5.37	5.06	6.03	7.39	5.93	2.61	2.21	2.76	chr1	250821398	250825881	+	K01904 4-coumarate--CoA ligase [EC:6.2.1.12] | (RefSeq) 4-coumarate--CoA ligase-like 1 (A)	4-coumarate--CoA ligase-like 7 [Zea mays]	RecName: Full=4-coumarate--CoA ligase-like 1; EC=6.2.1.-;	SubName: Full=4-coumarate--CoA ligase-like 7 {ECO:0000313|EMBL:ONM06689.1};	Acyl-CoA synthetase	GO:0005777,peroxisome; GO:0005524,ATP binding; GO:0004321,fatty-acyl-CoA synthase activity; GO:0016874,ligase activity; GO:0009695,jasmonic acid biosynthetic process	AMP-binding enzyme C-terminal domain
gene:Zm00001e007572	25.06	25.02	24.16	9.27	11.79	9.24	9.3	9.17	8.81	12.23	11.54	14.7	chr2	29564492	29567298	+	K10775 phenylalanine ammonia-lyase [EC:4.3.1.24] | (RefSeq) phenylalanine ammonia-lyase (A)	phenylalanine ammonia-lyase [Zea mays]	RecName: Full=Phenylalanine ammonia-lyase; EC=4.3.1.24;	RecName: Full=Phenylalanine ammonia-lyase {ECO:0000256|RuleBase:RU003955}; EC=4.3.1.24 {ECO:0000256|RuleBase:RU003955};	Phenylalanine and histidine ammonia-lyase	GO:0005737,cytoplasm; GO:0045548,phenylalanine ammonia-lyase activity; GO:0009800,cinnamic acid biosynthetic process; GO:0006559,L-phenylalanine catabolic process	Aromatic amino acid lyase
gene:Zm00001e015156	0.83	0.66	0.57	0.43	0.33	0.19	0.07	0.05	0.11	0.18	0.14	0.03	chr5	190496460	190498845	-	K10775 phenylalanine ammonia-lyase [EC:4.3.1.24] | (RefSeq) phenylalanine ammonia-lyase (A)	phenylalanine ammonia-lyase [Zea mays]	RecName: Full=Phenylalanine ammonia-lyase; EC=4.3.1.24;	RecName: Full=Phenylalanine ammonia-lyase {ECO:0000256|RuleBase:RU003955}; EC=4.3.1.24 {ECO:0000256|RuleBase:RU003955};	Phenylalanine and histidine ammonia-lyase	GO:0005737,cytoplasm; GO:0045548,phenylalanine ammonia-lyase activity; GO:0009800,cinnamic acid biosynthetic process; GO:0006559,L-phenylalanine catabolic process	Aromatic amino acid lyase
gene:Zm00001e015157	1.06	1.02	1.03	1.41	1.53	1.25	0.21	0.46	0.44	0.54	0.58	0.38	chr5	190560749	190563289	+	K10775 phenylalanine ammonia-lyase [EC:4.3.1.24] | (RefSeq) phenylalanine ammonia-lyase (A)	phenylalanine ammonia-lyase [Zea mays]	RecName: Full=Phenylalanine ammonia-lyase; EC=4.3.1.24;	RecName: Full=Phenylalanine ammonia-lyase {ECO:0000256|RuleBase:RU003955}; EC=4.3.1.24 {ECO:0000256|RuleBase:RU003955};	Phenylalanine and histidine ammonia-lyase	GO:0005737,cytoplasm; GO:0045548,phenylalanine ammonia-lyase activity; GO:0009800,cinnamic acid biosynthetic process; GO:0006559,L-phenylalanine catabolic process	Aromatic amino acid lyase
gene:Zm00001e023033	0.21	0.2	0.06	1.01	0.92	1.3	0.17	0.07	0.13	0.05	0.02	0.19	chr4	148685735	148688452	+	K10775 phenylalanine ammonia-lyase [EC:4.3.1.24] | (RefSeq) phenylalanine ammonia-lyase (A)	phenylalanine ammonia-lyase [Zea mays]	RecName: Full=Phenylalanine ammonia-lyase; EC=4.3.1.24;	RecName: Full=Phenylalanine ammonia-lyase {ECO:0000256|RuleBase:RU003955}; EC=4.3.1.24 {ECO:0000256|RuleBase:RU003955};	Phenylalanine and histidine ammonia-lyase	GO:0005737,cytoplasm; GO:0045548,phenylalanine ammonia-lyase activity; GO:0009800,cinnamic acid biosynthetic process; GO:0006559,L-phenylalanine catabolic process	Aromatic amino acid lyase
